# Supplementary material for: Multi-State Structural Genomics Enables Large-Scale, Mechanistic, and Context-Specific Classification of ABCC6 Genetic Variants Implicated in Calcification Diseases
Source: Int J Mol Sci. 2026 Feb 14;27(4):1832. doi: 10.3390/ijms27041832 (PMC12940408; doi:10.3390/ijms27041832)
Supplement: Supplementary file 1 [file ijms-27-01832-s001.zip]

Archive with 7 entries (7 files):
- Text_S2.txt
- FigureS2.tif
- FigureS1.tif
- Text_S1_Revised.txt
- Table_S1_Revised2.csv
- TableS2.csv
- TableS3.xlsx
