# Supplementary material for: Multi-State Structural Genomics Enables Large-Scale, Mechanistic, and Context-Specific Classification of ABCC6 Genetic Variants Implicated in Calcification Diseases
Source: Int J Mol Sci. 2026 Feb 14;27(4):1832. doi: 10.3390/ijms27041832 (PMC12940408; doi:10.3390/ijms27041832)
Supplement: Supplementary file 1 [file ijms-27-01832-s001.zip › Text_S2.txt]

Explanation of Rationale for Metrics and Thresholds Chosen in Algorithm:

i.	Regulation: Any variant within a key regulatory motif, or within 3 amino acids of a post-translational modification (which primarily have regulatory functions), may alter the motif or modification either through the change to the sequence, or, through the change to the structure around the critical region of interaction with effector proteins (such as phosphorylation proteins).

ii.	Stability: 1.8 kcal/mol was chosen since it is three RT units, a standard biophysical threshold for significant change in free energy of folding. So, any variant which significantly destabilizes any of the three conformations would be damaging to stability, OR any variant which mildly damages stability in the already-unstable NBD1-TMD interface region or the already-unstable ATP binding site. 

iii.	Conformation: Since the transmembrane domains are critical to create the large conformational changes between the three states, any variant which significantly stabilizes OR destabilizes the transmembrane domains in any one of the states will likely restrict ABCC6 to that conformation OR inhibit ABCC6 from entering that conformation. See the Stability section for why 1.8 kcal/mol was chosen for a significance level for stabilizing/destabilizing. 

iv.	Membrane interactions: Any variant interacting with the membrane which either has a large change in hydrophobicity or charge, or has a large change in protein stability (see “Stability”) for why 1.8kcal/mol was used) in multiple states, will damage ABCC6’s ability to interact with the membrane. Hydrophobicity is important because the membrane is highly hydrophobic on the inside and hydrophilic on the outside, and residues in ABCC6 have been evolutionarily adapted to be the right hydrophobicity for their location, so changing that hydrophobicity will likely impair its stability. Finally, charge is critical since positively charged residues (such as arginine or lysine) often disrupt membranes.

v.	ATP binding: Any variant nearby ATP binding, which either changes protein stability or biochemical properties, will likely impair ATP binding. In this case, we defined changes in protein stability a bit underneath our standard threshold of 1.8kcal/mol since this is such a specific and energetically-critical region as it must perform hydrolysis. We defined a change in hydrophobicity of more than 2 units on the kyte-doolittle scale since that’s about half of the largest difference between residues on the same side (the highest value is 4.5 and lowest is -4.5, so as such, 2.25 is half way between the most hydrophobic and most near-neutral hydropathy. We rounded this down to 2). We defined a significant change in biochemical properties as a PAM30 score of >3 or <-2, since that is one higher than the ligand-binding threshold used (which was around the minimum actual change in properties). 

vi.	Ligand binding: Any variant within a ligand binding region, which significantly changes characteristics of the residue (as measured by the PAM30 matrix), will also alter the biochemical properties of the evolutionarily-selected ligand binding environment. A PAM30 score of >2 or <-1 was used since that captured all non-minor changes in amino acid properties (since a positive PAM score is a more favorable replacement, evolutionarily, a higher positive threshold was selected than negative). 
