# Supplementary material for: Multi-State Structural Genomics Enables Large-Scale, Mechanistic, and Context-Specific Classification of ABCC6 Genetic Variants Implicated in Calcification Diseases
Source: Int J Mol Sci. 2026 Feb 14;27(4):1832. doi: 10.3390/ijms27041832 (PMC12940408; doi:10.3390/ijms27041832)
Supplement: Supplementary file 1 [file ijms-27-01832-s001.zip › Text_S1_Revised.txt]

#This R code takes, as input, the first 14 columns from the supplementary table as that is all the data we used in assigning variant effect. 
#If other variants were to be analyzed, the same 14 columns of information would need to be provided with the given names (but not necessarily the same order). 

library(tidyverse)

df <- read_csv("/home/jwagenknecht/ABCC6_AllVars/Table_S1.csv")[, c(1:14)]
colnames(df) <- c("HGVSc", "HGVSp", "Variant", "AF2", "Category", "Pheno", "State1", "State2", "State3", 
                  "damagedState", "PAM", "HydrophobicityChange", "Annotation", "Location")

df2 <- df %>% rowwise() %>% 
  mutate(Alt = str_sub(HGVSp, -1)) %>%
  mutate(Effect = ifelse(is.na(State1), "EXCLUDED", NA)) %>%
  mutate(Effect = 
           if(is.na(Effect)){ 
             if(grepl("ATP-adjacent", Annotation, fixed = TRUE) & 
                (State1 >= 1.5 | State2 >= 1.5 | State3 >= 1.5 | PAM > 3 | 
                 PAM < -2 | HydrophobicityChange > 2 | HydrophobicityChange < -2 )) {"ATPbinding"} 
             else if(grepl("ATP-mot", Annotation, fixed = TRUE) & (PAM > 2 | PAM < -2)){"ATPbinding"}
             else {NA} } 
         else{Effect}) %>% 
  mutate(Effect = 
           if(is.na(Effect)){ 
             if(grepl("Ligand", Annotation, fixed=TRUE) & (PAM > 2 | PAM < -1)){"Ligandbinding"}
             else{NA} } 
         else{Effect}) %>%
  mutate(Effect = 
           if(is.na(Effect)){ 
             if(grepl("Membrane", Annotation, fixed=TRUE) & 
                ( (HydrophobicityChange > 0.5) | (Alt == "R" | Alt == "K") | 
                  ( (State1 >= 1.8 | State2 >= 1.8 | State3 >= 1.8) & damagedState == "Multiple") ) )
             {"MembraneInteractions"}
             else{NA} } 
         else{Effect}) %>% 
  mutate(Effect = 
           if(is.na(Effect)){
             if ( (grepl("Phosphorylation", Annotation, fixed = TRUE) | 
                   grepl("Acetylation", Annotation, fixed = TRUE) | 
                   grepl("Ubiquitination", Annotation, fixed = TRUE) | 
                   grepl("Regulatory", Annotation, fixed = TRUE) )
                  & ( PAM < -2 | PAM > 3) ) {"Regulation"}
             else{NA} } 
         else{Effect}) %>%
  mutate(Effect = 
           if(is.na(Effect)){
             if (State1 >= 1.8 & damagedState == "One" & startsWith(Location, "TMD") |
                 State2 >= 1.8 & damagedState == "One" & startsWith(Location, "TMD") |
                 State3 >= 1.8 & damagedState == "One" & startsWith(Location, "TMD") |
                 State1 <= -1.8 & damagedState == "One" & startsWith(Location, "TMD") |
                 State2 <= -1.8 & damagedState == "One" & startsWith(Location, "TMD") |
                 State3 <= -1.8 & damagedState == "One" & startsWith(Location, "TMD") ) {"Conformation"}
             else{NA} } 
         else{Effect}) %>%
  mutate(Effect = 
           if(is.na(Effect)){
             if (State1 >= 1.8 | State2 >= 1.8 | State3 >= 1.8) {"Stability"}
             else if (grepl("NBD-TMD_joint_instability", Annotation, fixed=TRUE) & 
                      (State1 >= 1 | State2 >= 1 | State3 >= 1)){"Stability"}
             else if (grepl("NBD-instability", Annotation, fixed=TRUE) & 
                      (State1 >= 1 | State2 >= 1 | State3 >= 1)){"Stability"}
             else{NA} } 
         else{Effect})

HotSpot_Resi <- c(394, 395, 483, 484, 487, 503, 512, 513, 514, 515, 516, 517, 519, 520, 521, 522, 523, 677, 678, 679, 693, 694, 695, 696, 700, 756, 757, 758, 759, 761, 762, 763, 764, 766, 779, 780, 781, 782, 1018, 1021, 1022, 1032, 1109, 1110, 1111, 1112, 1113, 1115, 1116, 1117, 1118, 1119, 1133, 1134, 1135, 1136, 1137, 1139, 1140, 1141, 1142, 1143, 1160, 1161, 1272, 1299, 1307, 1308, 1309, 1310, 1311, 1312, 1313, 1315, 1316, 1317, 1318, 1330, 1331, 1335, 1338, 1339, 679, 693, 694, 695, 696, 761, 762, 764, 776, 780, 1135, 1136, 1313, 1315, 231, 232, 233, 394, 395, 480, 483, 484, 486, 487, 502, 503, 512, 513, 514, 515, 516, 517, 519, 520, 521, 522, 523, 677, 678, 679, 693, 694, 695, 696, 700, 711, 726, 753, 754, 755, 756, 757, 758, 759, 761, 762, 763, 764, 779, 780, 782, 783, 926, 1018, 1021, 1022, 1109, 1110, 1111, 1112, 1113, 1115, 1116, 1117, 1118, 1119, 1133, 1134, 1135, 1136, 1137, 1139, 1140, 1141, 1142, 1143, 1160, 1161, 1228, 1231, 1232, 1235, 1246, 1308, 1309, 1310, 1311, 1312, 1313, 1315, 1316, 1317, 1318, 1323, 1330, 1331, 1335, 1338, 1339, 679, 693, 694, 695, 696, 700, 711, 754, 761, 762, 763, 764, 776, 780, 783, 808, 1117, 1118, 1135, 1136, 1313, 1315)
ATP_motif_resi <- c(663:671, 1299:1307, 753:757, 1402:1406, 773:778, 1422:1427, 810:814, 1456:1560, 696:700, 1345:1349) #walkerA, signature, walkerB, H-loop, q-loop
PathoPos <- c(129, 218, 226, 317, 355, 364, 398, 419, 487, 495, 502, 518, 594, 600, 663, 666, 673, 677, 698, 718, 726, 751, 755, 760, 765, 766, 777, 787, 797, 807, 811, 820, 1056, 1063, 1114, 1121, 1130, 1133, 1138, 1164, 1221, 1235, 1238, 1245, 1296, 1298, 1299, 1301, 1302, 1303, 1307, 1314, 1318, 1321, 1335, 1339, 1347, 1354, 1357, 1400, 1405, 1406, 1501)

all_ACMG <- df2 %>% rowwise() %>% 
  mutate(Pos = as.numeric(str_extract(Variant, "\\d+"))) %>% 
  mutate(New_AF = ifelse(is.na(AF2), 0.000001, AF2)) %>% 
  mutate(PM1 = ifelse(Pos %in% HotSpot_Resi, "Moderate", ifelse(Pos %in% ATP_motif_resi, "Moderate", NA))) %>% 
  mutate(PM5 = ifelse(Pos %in% PathoPos, "Moderate", NA)) %>% 
  mutate(PM2 = ifelse(Pos > 250, ifelse(New_AF < 0.0033, "Moderate", NA), NA)) %>% 
  mutate(PP3 = ifelse(!is.na(Effect), "Supporting", NA)) %>% 
  mutate(PP4 = ifelse(Pheno != "None", "Supporting", NA)) %>% 
  mutate(Moderates = rowSums(across(starts_with("PM"), ~ ifelse(.x %in% "Moderate", 1, 0)))) %>% 
  mutate(Supportings = rowSums(across(starts_with("PP"), ~ ifelse(.x %in% "Supporting", 1, 0))))

elevatedVars <- all_ACMG %>% 
  filter(Moderates == 3 | (Moderates ==2 & Supportings >= 2)) 
almostVars <- all_ACMG %>% 
  filter((Moderates == 2 & Supportings <= 2) | 
           #two moderate (can either go to 3 moderate or 2 moderate and 2 supporting, since one supporting is always true)
           (Moderates == 1 & Supportings == 2) ) 
           #one moderate and two supporting (one more moderate would be enough)
almostVars <- subset(almostVars, !(Variant %in% elevatedVars$Variant))


all_ACMG <- all_ACMG %>% mutate(SuggestedClinicalSignificance = ifelse(Variant %in% elevatedVars$Variant, "Updated: Likely Pathogenic",
                                                                       ifelse(Variant %in% almostVars$Variant, paste0(Category,"*"), Category)))
