# Supplementary material for: Multi-State Structural Genomics Enables Large-Scale, Mechanistic, and Context-Specific Classification of ABCC6 Genetic Variants Implicated in Calcification Diseases
Source: Int J Mol Sci. 2026 Feb 14;27(4):1832. doi: 10.3390/ijms27041832 (PMC12940408; doi:10.3390/ijms27041832)
Supplement: Supplementary file 1 [file ijms-27-01832-s001.zip › TableS2.csv]

Variant	Allele Frequency (gnomAD v3)	Clinical Significance (ClinVar)	Phenotype (ClinVar)	State 1 Stabilization (kcal/mol)	State 2 Stabilization (kcal/mol)	State 3 Stabilization (kcal/mol)	Number of Damaged States	PAM	Hydrophobicity Change (Kyte-Doolittle)	Location-Based Annotations	Domain	Predicted Affected Function	PM1	PM2	PM5	PP3	PP4	HGVS cDNA	HGVS protein	Suggested Clinical Significance	NA	NA	NA	NA	NA
G1501C	1.313991380216e-05	Variant of Uncertain Significance	None	3.63154	3.4822	3.06511666666667	Multiple	-9	-2.9	None	NBD2	Stability	25.2	3.632427	G	0.789	CADD+REVEL	Moderate	Moderate	Moderate	Supporting	NA	NC_000016.10:g.16150144C>A	NP_001162.5:p.G1501C	Updated: Likely Pathogenic
G1501S	1e-06	Pathogenic/Likely Pathogenic	PXE	3.68784	3.69661	3.36349	Multiple	-2	0.4	None	NBD2	Stability	24.7	3.490281	G	0.876	CADD+REVEL	Moderate	Moderate	Moderate	Supporting	Supporting	NC_000016.10:g.16150144C>T	NP_001162.5:p.G1501S	Updated: Likely Pathogenic
A1497V	6.5703022339e-06	Variant of Uncertain Significance	None	0.264632333333333	0.149032666666667	-0.517288	None	-2	-2.4	None	NBD2	NA	24.3	3.35109	A	0.256	CADD	NA	NA	Moderate	NA	NA	NC_000016.10:g.16150155G>A	NP_001162.5:p.A1497V	Variant of Uncertain Significance
A1497T	1e-06	Variant of Uncertain Significance	None	-0.297176166666667	0.0389162	1.07673333333333	None	-1	2.5	None	NBD2	NA	26	3.824582	A	0.32	CADD	NA	NA	Moderate	NA	NA	NC_000016.10:g.16150156C>T	NP_001162.5:p.A1497T	Variant of Uncertain Significance
L1496P	1e-06	Variant of Uncertain Significance	None	0.04005	-0.206127	2.18435	One	-7	5.4	None	NBD2	Stability	28.9	4.226661	L	0.894	CADD+REVEL	Moderate	NA	Moderate	Supporting	NA	NC_000016.10:g.16150158A>G	NP_001162.5:p.L1496P	Variant of Uncertain Significance
F1493L	5.915992900808e-05	Variant of Uncertain Significance	Both	-0.561825666666667	-0.140504333333333	1.84503	One	-3	-1	None	NBD2	Stability	29	4.237152	F	0.695	CADD+REVEL	Moderate	NA	Moderate	Supporting	Supporting	NC_000016.10:g.16150168A>G	NP_001162.5:p.F1493L	Updated: Likely Pathogenic
Q1489H	6.5695252861e-06	Variant of Uncertain Significance	None	-0.101119	-0.405419	0.569878	None	1	-0.3	None	NBD2	NA	21.9	2.364129	Q	0.258	CADD	NA	NA	Moderate	NA	NA	NC_000016.10:g.16150178C>A	NP_001162.5:p.Q1489H	Variant of Uncertain Significance
L1487V	2.627775587964e-05	Variant of Uncertain Significance	None	0.921052666666667	0.923831333333333	1.25896	None	-2	-0.4	None	NBD2	NA	23.9	3.228771	L	0.183	CADD	NA	NA	Moderate	NA	NA	NC_000016.10:g.16150186G>C	NP_001162.5:p.L1487V	Variant of Uncertain Significance
A1484T	6.56969792528e-06	Variant of Uncertain Significance	None	-0.481189166666667	-0.0336756333333333	0.312302666666667	None	-1	2.5	None	NBD2	NA	19.52	2.03449	A	0.148	NA	NA	NA	Moderate	NA	NA	NC_000016.10:g.16150195C>T	NP_001162.5:p.A1484T	Variant of Uncertain Significance
P1483L	5.256241787122e-05	Variant of Uncertain Significance	Both	-0.870396	-0.854363	1.19434	None	-7	-5.4	Phosphorylation-adjacent	NBD2	Regulation	27.2	4.02781	P	0.663	CADD+REVEL	Moderate	NA	Moderate	Supporting	Supporting	NC_000016.10:g.16150197G>A	NP_001162.5:p.P1483L	Updated: Likely Pathogenic
P1483Q	1.31406044678e-05	Variant of Uncertain Significance	Both	1.78800833333333	1.13034966666667	2.64252666666667	One	-3	1.9	Phosphorylation-adjacent	NBD2	Regulation	26.9	3.982452	P	0.707	CADD+REVEL	Moderate	NA	Moderate	Supporting	Supporting	NC_000016.10:g.16150197G>T	NP_001162.5:p.P1483Q	Updated: Likely Pathogenic
S1482R	1e-06	Variant of Uncertain Significance	None	1.23438833333333	1.30086666666667	0.518258666666667	None	-3	3.7	Phosphorylation-adjacent	NBD2	Regulation	22.1	2.413375	S	0.357	CADD	Moderate	NA	Moderate	NA	NA	NC_000016.10:g.16150199G>T	NP_001162.5:p.S1482R	Variant of Uncertain Significance
S1482T	1e-06	Variant of Uncertain Significance	None	1.33952	0.779153	0.38776	None	0	-0.1	Phosphorylation-adjacent	NBD2	NA	16.07	1.552673	S	0.028	NA	NA	NA	Moderate	NA	NA	NC_000016.10:g.16150200C>G	NP_001162.5:p.S1482T	Variant of Uncertain Significance
G1481S	3.941818755173e-05	Variant of Uncertain Significance	Both	-0.127756	-0.873427	2.93574	One	-2	0.4	Phosphorylation-adjacent	NBD2	Stability	24.7	3.503396	G	0.678	CADD+REVEL	Moderate	NA	Moderate	Supporting	Supporting	NC_000016.10:g.16150204C>T	NP_001162.5:p.G1481S	Updated: Likely Pathogenic
A1478P	6.56987057354e-06	Variant of Uncertain Significance	None	1.36798	2.68175	3.62689	Multiple	-2	3.4	Phosphorylation-adjacent	NBD2	Stability	22.2	2.418778	A	0.5	CADD+REVEL	Moderate	NA	Moderate	Supporting	NA	NC_000016.10:g.16150213C>G	NP_001162.5:p.A1478P	Variant of Uncertain Significance
G1475E	1e-06	Variant of Uncertain Significance	PXE	0.4226785	0.475063	0.0324631333333333	None	-4	3.1	None	NBD2	NA	24.8	3.520473	G	0.906	CADD+REVEL	NA	NA	Moderate	Supporting	Supporting	NC_000016.10:g.16150221C>T	NP_001162.5:p.G1475E	Variant of Uncertain Significance
K1474T	6.5703022339e-06	Variant of Uncertain Significance	None	0.0398494	0.183295666666667	0.473403666666667	None	-3	-3.2	None	NBD2	NA	23.9	3.214698	K	0.158	CADD	NA	NA	Moderate	NA	NA	NC_000016.10:g.16150224T>G	NP_001162.5:p.K1474T	Variant of Uncertain Significance
D1473H	6.56926634433e-06	Variant of Uncertain Significance	None	0.541742	1.64573	3.19732	One	-4	-0.3	None	NBD2	Stability	28.6	4.188683	D	0.687	CADD+REVEL	Moderate	NA	Moderate	Supporting	NA	NC_000016.10:g.16150228C>G	NP_001162.5:p.D1473H	Variant of Uncertain Significance
D1473N	1e-06	Variant of Uncertain Significance	None	1.11734366666667	1.06687666666667	-0.520595	None	2	0	None	NBD2	NA	28.2	4.148566	D	0.675	CADD+REVEL	NA	NA	Moderate	Supporting	NA	NC_000016.10:g.16150228C>T	NP_001162.5:p.D1473N	Variant of Uncertain Significance
V1469I	6.56848964149e-06	Variant of Uncertain Significance	None	-0.626606	-0.821329	-0.645809	None	2	-0.3	None	NBD2	NA	15.99	1.538947	V	0.067	NA	NA	NA	Moderate	NA	NA	NC_000016.10:g.16150240C>T	NP_001162.5:p.V1469I	Variant of Uncertain Significance
R1468Q	2.627533928031e-05	Variant of Uncertain Significance	None	0.205099	0.379555	0.188063	None	-2	-1	None	NBD2	NA	33	5.223876	R	0.643	CADD+REVEL	NA	NA	Moderate	Supporting	NA	NC_000016.10:g.16150578C>T	NP_001162.5:p.R1468Q	Variant of Uncertain Significance
R1468W	1.970598667875e-05	Variant of Uncertain Significance	None	-0.122096	2.52439	0.629709	One	-2	-3.6	None	NBD2	Stability	25.4	3.6935	R	0.802	CADD+REVEL	Moderate	NA	Moderate	Supporting	NA	NC_000016.10:g.16150579G>A	NP_001162.5:p.R1468W	Variant of Uncertain Significance
R1468G	1.31373244525e-05	Variant of Uncertain Significance	None	0.568647	1.12093	1.22493	None	-9	-4.1	None	NBD2	NA	24	3.253241	R	0.784	CADD+REVEL	NA	NA	Moderate	Supporting	NA	NC_000016.10:g.16150579G>C	NP_001162.5:p.R1468G	Variant of Uncertain Significance
M1464T	5.911718339464e-05	Variant of Uncertain Significance	None	1.67165	0.629047	2.01268	One	-4	2.6	None	NBD2	Stability	23.3	2.937017	M	0.458	CADD	Moderate	NA	Moderate	NA	NA	NC_000016.10:g.16150590A>G	NP_001162.5:p.M1464T	Variant of Uncertain Significance
V1463M	6.56866222625e-06	Variant of Uncertain Significance	None	-4.37251	-3.98265	-3.79337	Multiple	-1	2.3	None	NBD2	NA	23.2	2.871544	V	0.467	CADD	NA	NA	Moderate	NA	NA	NC_000016.10:g.16150594C>T	NP_001162.5:p.V1463M	Variant of Uncertain Significance
S1462A	1.313922320912e-05	Variant of Uncertain Significance	None	-0.57182	-0.359292	0.23766	None	0	-2.6	None	NBD2	NA	19.12	1.982285	S	0.153	NA	NA	NA	Moderate	NA	NA	NC_000016.10:g.16150597A>C	NP_001162.5:p.S1462A	Variant of Uncertain Significance
R1461L	6.56918003494e-06	Variant of Uncertain Significance	None	-0.381835	-0.0433941	0.771823	None	-8	-8.3	None	NBD2	NA	14.39	1.299939	R	0.16	NA	NA	NA	Moderate	NA	NA	NC_000016.10:g.16150599C>A	NP_001162.5:p.R1461L	Variant of Uncertain Significance
R1461H	3.941508020968e-05	Variant of Uncertain Significance	Both	0.51274	0.643369	0.890872	None	-2	-1.3	None	NBD2	NA	9.116	0.771735	R	0.071	NA	NA	NA	Moderate	NA	Supporting	NC_000016.10:g.16150599C>T	NP_001162.5:p.R1461H	Variant of Uncertain Significance
R1461C	1e-06	Variant of Uncertain Significance	Both	0.590905	0.740562	1.35418	None	-8	-7	None	NBD2	NA	16.38	1.601512	R	0.141	NA	NA	NA	Moderate	NA	Supporting	NC_000016.10:g.16150600G>A	NP_001162.5:p.R1461C	Variant of Uncertain Significance
R1459H	1.313749704406e-05	Variant of Uncertain Significance	None	1.23815	-0.390971	1.71217	None	-2	-1.3	ATP-motif	NBD2	NA	26.8	3.969247	R	0.924	CADD+REVEL	NA	NA	Moderate	Supporting	NA	NC_000016.10:g.16150605C>T	NP_001162.5:p.R1459H	Variant of Uncertain Significance
R1459C	1.313749704406e-05	Variant of Uncertain Significance	Both	0.993239	-0.207814	1.72618	None	-8	-7	ATP-motif	NBD2	ATPbinding	31	4.359258	R	0.897	CADD+REVEL	Moderate	NA	Moderate	Supporting	Supporting	NC_000016.10:g.16150606G>A	NP_001162.5:p.R1459C	Updated: Likely Pathogenic
I1456T	6.57237499342e-06	Variant of Uncertain Significance	None	0.726568	3.52137	1.57663	One	-2	5.2	ATP-motif	NBD2	Stability	25.5	3.7134	I	0.782	CADD+REVEL	Moderate	NA	Moderate	Supporting	NA	NC_000016.10:g.16150614A>G	NP_001162.5:p.I1456T	Variant of Uncertain Significance
S1446I	6.56840335251e-06	Variant of Uncertain Significance	None	-1.03712	-0.18149	-0.352969	None	-7	-5.3	None	NBD2	NA	16.88	1.678421	S	0.315	NA	NA	NA	Moderate	NA	NA	NC_000016.10:g.16150644C>A	NP_001162.5:p.S1446I	Variant of Uncertain Significance
G1445R	6.56900742297e-06	Variant of Uncertain Significance	None	-0.14647	-0.330799	-0.691848	None	-9	4.1	None	NBD2	NA	0.4	-0.249317	G	0.118	NA	NA	NA	Moderate	NA	NA	NC_000016.10:g.16150648C>T	NP_001162.5:p.G1445R	Variant of Uncertain Significance
M1443T	6.56874852203e-06	Variant of Uncertain Significance	None	0.976785	0.845057	1.70832	None	-4	2.6	None	NBD2	NA	10.65	0.920307	M	0.214	NA	NA	NA	Moderate	NA	NA	NC_000016.10:g.16150653A>G	NP_001162.5:p.M1443T	Variant of Uncertain Significance
M1443V	6.56892112039e-06	Variant of Uncertain Significance	None	0.816816	0.494923	1.34828	None	-1	-2.3	None	NBD2	NA	9.378	0.798595	M	0.159	NA	NA	NA	Moderate	NA	NA	NC_000016.10:g.16150654T>C	NP_001162.5:p.M1443V	Variant of Uncertain Significance
A1442G	6.56848964149e-06	Variant of Uncertain Significance	None	0.644799	0.690073	0.640511	None	-2	2.2	None	NBD2	NA	14.4	1.302369	A	0.225	NA	NA	NA	Moderate	NA	NA	NC_000016.10:g.16150656G>C	NP_001162.5:p.A1442G	Variant of Uncertain Significance
A1442S	3.283985970811e-05	Variant of Uncertain Significance	None	0.163602	0.164271	0.0382777	None	0	2.6	None	NBD2	NA	7.626	0.611706	A	0.118	NA	NA	NA	Moderate	NA	NA	NC_000016.10:g.16150657C>A	NP_001162.5:p.A1442S	Variant of Uncertain Significance
A1442T	1e-06	Variant of Uncertain Significance	PXE	-0.0328337	0.459563	-0.0894356	None	-1	2.5	None	NBD2	NA	14.75	1.351482	A	0.125	NA	NA	NA	Moderate	NA	Supporting	NC_000016.10:g.16150657C>T	NP_001162.5:p.A1442T	Variant of Uncertain Significance
M1440T	6.56805821926e-06	Variant of Uncertain Significance	None	1.3999	1.29319	2.79836	One	-4	2.6	None	NBD2	Stability	23.4	2.990571	M	0.664	CADD+REVEL	Moderate	NA	Moderate	Supporting	NA	NC_000016.10:g.16150662A>G	NP_001162.5:p.M1440T	Variant of Uncertain Significance
T1436M	6.56943896991e-06	Variant of Uncertain Significance	None	-2.17232	-2.29271	-1.55137	Multiple	-4	-2.6	None	NBD2	NA	25.5	3.722317	T	0.863	CADD+REVEL	NA	NA	Moderate	Supporting	NA	NC_000016.10:g.16150674G>A	NP_001162.5:p.T1436M	Variant of Uncertain Significance
G1435D	6.56805821926e-06	Variant of Uncertain Significance	None	-0.902206	-0.0541059	-0.863189	None	-3	3.1	None	NBD2	NA	21	2.214457	G	0.301	CADD	NA	NA	Moderate	NA	NA	NC_000016.10:g.16150677C>T	NP_001162.5:p.G1435D	Variant of Uncertain Significance
P1434L	6.56702303711e-06	Variant of Uncertain Significance	None	-1.52239	-3.07428	-1.00697	One	-7	-5.4	None	NBD2	NA	12.15	1.042947	P	0.19	NA	NA	NA	Moderate	NA	NA	NC_000016.10:g.16150680G>A	NP_001162.5:p.P1434L	Variant of Uncertain Significance
V1432M	4.597761546949e-05	Variant of Uncertain Significance	Both	-1.28837	-0.448931	-0.0464975	None	-1	2.3	ATP-adjacent	NBD2	ATPbinding	23.6	3.0693	V	0.723	CADD+REVEL	Moderate	NA	Moderate	Supporting	Supporting	NC_000016.10:g.16150687C>T	NP_001162.5:p.V1432M	Updated: Likely Pathogenic
A1428V	6.56736806157e-06	Variant of Uncertain Significance	None	-0.566741	-0.530431	-1.4256	None	-2	-2.4	None	NBD2	NA	25	3.576758	A	0.882	CADD+REVEL	NA	NA	Moderate	Supporting	NA	NC_000016.10:g.16150698G>A	NP_001162.5:p.A1428V	Variant of Uncertain Significance
E1427K	1e-06	Variant of Uncertain Significance	None	-0.411557	-0.570159	-2.07231	One	-4	0.4	ATP-motif	NBD2	ATPbinding	25.9	3.805539	E	0.971	CADD+REVEL	Moderate	NA	Moderate	Supporting	NA	NC_000016.10:g.16150702C>T	NP_001162.5:p.E1427K	Variant of Uncertain Significance
I1424T	1e-06	Variant of Uncertain Significance	PXE	2.60565	1.4928	2.42984	Multiple	-2	5.2	ATP-motif	NBD2	Stability	26.9	3.981199	I	0.888	CADD+REVEL	Moderate	NA	Moderate	Supporting	Supporting	NC_000016.10:g.16150710A>G	NP_001162.5:p.I1424T	Updated: Likely Pathogenic
I1422L	6.56935265598e-06	Variant of Uncertain Significance	None	-0.694663	-0.439843	-0.592954	None	-1	0.7	ATP-motif	NBD2	NA	23.9	3.210632	I	0.689	CADD+REVEL	NA	NA	Moderate	Supporting	NA	NC_000016.10:g.16150717T>G	NP_001162.5:p.I1422L	Variant of Uncertain Significance
T1420P	1.97049511974e-05	Variant of Uncertain Significance	None	-1.48985	1.93184	-1.96345	Multiple	-4	0.9	None	NBD2	Stability	27.2	4.0245	T	0.724	CADD+REVEL	Moderate	NA	Moderate	Supporting	NA	NC_000016.10:g.16150723T>G	NP_001162.5:p.T1420P	Variant of Uncertain Significance
R1418P	6.56918003494e-06	Variant of Uncertain Significance	None	0.561525	1.57081	0.993308	None	-4	-2.9	None	NBD2	NA	28.8	4.216434	R	0.85	CADD+REVEL	NA	NA	Moderate	Supporting	NA	NC_000016.10:g.16150728C>G	NP_001162.5:p.R1418P	Variant of Uncertain Significance
R1418Q	1.313836006989e-05	Variant of Uncertain Significance	PXE	0.719557	1.24266	0.5687	None	-2	-1	None	NBD2	NA	28.1	4.145055	R	0.733	CADD+REVEL	NA	NA	Moderate	Supporting	Supporting	NC_000016.10:g.16150728C>T	NP_001162.5:p.R1418Q	Variant of Uncertain Significance
R1418W	1.313628899835e-05	Variant of Uncertain Significance	None	-0.124414	0.0785435	0.522298	None	-2	-3.6	None	NBD2	NA	27.2	4.02656	R	0.79	CADD+REVEL	NA	NA	Moderate	Supporting	NA	NC_000016.10:g.16150729G>A	NP_001162.5:p.R1418W	Variant of Uncertain Significance
L1417V	1e-06	Variant of Uncertain Significance	None	2.19398	2.60831	1.47284	Multiple	-2	-0.4	None	NBD2	Stability	27.5	4.072889	L	0.827	CADD+REVEL	Moderate	NA	Moderate	Supporting	NA	NC_000016.10:g.16150732G>C	NP_001162.5:p.L1417V	Variant of Uncertain Significance
R1414H	1.970572779821e-05	Variant of Uncertain Significance	PXE	3.159	1.86653	1.93183	Multiple	-2	-1.3	None	NBD2	Stability	28.2	4.148715	R	0.855	CADD+REVEL	Moderate	NA	Moderate	Supporting	Supporting	NC_000016.10:g.16150740C>T	NP_001162.5:p.R1414H	Updated: Likely Pathogenic
R1414C	1.313646156271e-05	Variant of Uncertain Significance	None	4.55537	0.467784	1.27117	One	-8	-7	None	NBD2	Stability	27.4	4.060361	R	0.795	CADD+REVEL	Moderate	NA	Moderate	Supporting	NA	NC_000016.10:g.16150741G>A	NP_001162.5:p.R1414C	Variant of Uncertain Significance
R1414S	1.970469234407e-05	Variant of Uncertain Significance	None	3.65815	0.274314	1.31802	One	-3	-3.7	None	NBD2	Stability	25.1	3.630133	R	0.823	CADD+REVEL	Moderate	NA	Moderate	Supporting	NA	NC_000016.10:g.16150741G>T	NP_001162.5:p.R1414S	Variant of Uncertain Significance
L1409H	1e-06	Variant of Uncertain Significance	None	3.96717	3.94892	1.21048	Multiple	-6	7	NBD-instability	NBD2	Stability	32	4.460846	L	0.933	CADD+REVEL	Moderate	NA	Moderate	Supporting	NA	NC_000016.10:g.16150755A>T	NP_001162.5:p.L1409H	Variant of Uncertain Significance
Q1406H	6.56788566624e-06	Variant of Uncertain Significance	None	0.387651	-0.139044	0.216775	None	1	-0.3	ATP-adjacent;NBD-instability	NBD2	NA	24.5	3.420249	Q	0.875	CADD+REVEL	NA	Moderate	Moderate	Supporting	NA	NC_000016.10:g.16150763C>G	NP_001162.5:p.Q1406H	Variant of Uncertain Significance
Q1406K	1e-06	Pathogenic/Likely Pathogenic	Both	-0.459547	-0.650678	-0.0975571	None	-3	0.4	ATP-adjacent;NBD-instability	NBD2	ATPbinding	28	4.122869	Q	0.922	CADD+REVEL	Moderate	Moderate	Moderate	Supporting	Supporting	NC_000016.10:g.16150765G>T	NP_001162.5:p.Q1406K	Updated: Likely Pathogenic
G1405S	1e-06	Pathogenic/Likely Pathogenic	PXE	-0.0281506	0.126206	0.359558	None	-2	0.4	ATP-adjacent;NBD-instability	NBD2	NA	27.1	4.016839	G	0.984	CADD+REVEL	NA	Moderate	Moderate	Supporting	Supporting	NC_000016.10:g.16150768C>T	NP_001162.5:p.G1405S	Updated: Likely Pathogenic
V1404M	5.912262031453e-05	Variant of Uncertain Significance	Both	-0.731199	-0.47206	-0.817763	None	-1	2.3	ATP-adjacent;NBD-instability	NBD2	ATPbinding	22.1	2.408471	V	0.448	CADD	Moderate	NA	Moderate	NA	Supporting	NC_000016.10:g.16150771C>T	NP_001162.5:p.V1404M	Variant of Uncertain Significance
S1403R	1e-06	Variant of Uncertain Significance	None	0.212892	0.599673	2.53541	One	-3	3.7	ATP-adjacent;NBD-instability	NBD2	ATPbinding	17.96	1.83046	S	0.872	REVEL	Moderate	NA	Moderate	NA	NA	NC_000016.10:g.16150772G>C	NP_001162.5:p.S1403R	Variant of Uncertain Significance
E1400K	1.314613240784e-05	Pathogenic/Likely Pathogenic	PXE	-0.633611	-0.321106	-0.0637121	None	-4	0.4	ATP-adjacent	NBD2	ATPbinding	19.93	2.089322	E	0.638	REVEL	Moderate	Moderate	Moderate	NA	Supporting	NC_000016.10:g.16154638C>T	NP_001162.5:p.E1400K	Updated: Likely Pathogenic
R1398Q	0.0001971893938398	Benign/Likely Benign	None	-0.199798	0.214181	-1.31728	None	-2	-1	ATP-motif	NBD2	NA	10.44	0.900824	R	0.157	NA	NA	NA	Moderate	NA	NA	NC_000016.10:g.16154643C>T	NP_001162.5:p.R1398Q	Benign/Likely Benign
R1398G	6.57790875124e-06	Variant of Uncertain Significance	None	-2.13488	-1.87193	-3.29068	Multiple	-9	-4.1	ATP-motif	NBD2	ATPbinding	13.01	1.125807	R	0.233	NA	Moderate	NA	Moderate	NA	NA	NC_000016.10:g.16154644G>C	NP_001162.5:p.R1398G	Variant of Uncertain Significance
D1397E	1e-06	Variant of Uncertain Significance	PXE	0.0634932	0.0155479	-0.0928001	None	2	0	ATP-motif	NBD2	NA	3.268	0.212581	D	0.2	NA	NA	NA	Moderate	NA	Supporting	NC_000016.10:g.16154645G>C	NP_001162.5:p.D1397E	Variant of Uncertain Significance
D1397N	6.57246138678e-06	Variant of Uncertain Significance	PXE	-0.961608	-0.351559	-0.834681	None	2	0	ATP-motif	NBD2	NA	23.4	3.00276	D	0.503	CADD+REVEL	NA	NA	Moderate	Supporting	Supporting	NC_000016.10:g.16154647C>T	NP_001162.5:p.D1397N	Variant of Uncertain Significance
K1394N	6.57367113238e-06	Variant of Uncertain Significance	None	-0.180683	0.38085	0.0134592	None	-1	-0.4	None	NBD2	NA	20.4	2.135881	K	0.303	CADD	NA	NA	Moderate	NA	NA	NC_000016.10:g.16154654C>G	NP_001162.5:p.K1394N	Variant of Uncertain Significance
G1389S	1.97233471835e-05	Variant of Uncertain Significance	None	0.388581	-0.314237	-0.0286695	None	-2	0.4	None	NBD2	NA	23.6	3.070322	G	0.356	CADD	NA	NA	Moderate	NA	NA	NC_000016.10:g.16154671C>T	NP_001162.5:p.G1389S	Variant of Uncertain Significance
A1385V	6.57306620392e-06	Variant of Uncertain Significance	None	0.182229	0.481136	0.607826	None	-2	-2.4	None	NBD2	NA	25.3	3.677071	A	0.469	CADD	NA	NA	Moderate	NA	NA	NC_000016.10:g.16154682G>A	NP_001162.5:p.A1385V	Variant of Uncertain Significance
A1385T	1e-06	Variant of Uncertain Significance	None	0.458053	0.125869	1.12552	None	-1	2.5	None	NBD2	NA	18.68	1.925154	A	0.172	NA	NA	NA	Moderate	NA	NA	NC_000016.10:g.16154683C>T	NP_001162.5:p.A1385T	Variant of Uncertain Significance
T1377M	4.600964888065e-05	Variant of Uncertain Significance	Both	-1.59551	-2.34061	0.11124	One	-4	-2.6	None	NBD2	NA	17.96	1.831242	T	0.286	NA	NA	NA	Moderate	NA	Supporting	NC_000016.10:g.16154706G>A	NP_001162.5:p.T1377M	Variant of Uncertain Significance
E1376G	1e-06	Variant of Uncertain Significance	None	0.957478	1.20488	0.786542	None	-4	-3.1	None	NBD2	NA	25.4	3.699115	E	0.737	CADD+REVEL	NA	NA	Moderate	Supporting	NA	NC_000016.10:g.16154709T>C	NP_001162.5:p.E1376G	Variant of Uncertain Significance
A1370T	1e-06	Variant of Uncertain Significance	None	0.592612	0.212114	-0.019477	None	-1	2.5	None	NBD2	NA	23.4	2.985912	A	0.388	CADD	NA	NA	Moderate	NA	NA	NC_000016.10:g.16154728C>T	NP_001162.5:p.A1370T	Variant of Uncertain Significance
E1369K	0.00019718161741508	Variant of Uncertain Significance	None	0.609435	-0.0688891	1.52388	None	-4	0.4	None	NBD2	NA	22.4	2.483835	E	0.41	CADD	NA	NA	Moderate	NA	NA	NC_000016.10:g.16154731C>T	NP_001162.5:p.E1369K	Variant of Uncertain Significance
D1368E	6.57289338766e-06	Variant of Uncertain Significance	None	0.390472	-1.06923	0.160455	None	2	0	None	NBD2	NA	0.848	-0.095297	D	0.584	REVEL	NA	NA	Moderate	NA	NA	NC_000016.10:g.16154732G>T	NP_001162.5:p.D1368E	Variant of Uncertain Significance
S1367L	6.57246138678e-06	Variant of Uncertain Significance	None	-0.291477	0.360768	0.302326	None	-8	-4.6	None	NBD2	NA	22.7	2.624622	S	0.411	CADD	NA	NA	Moderate	NA	NA	NC_000016.10:g.16154736G>A	NP_001162.5:p.S1367L	Variant of Uncertain Significance
Q1364K	1.314164060241e-05	Variant of Uncertain Significance	None	1.3005	-0.115885	-0.194816	None	-3	0.4	None	NBD2	NA	2.546	0.147161	Q	0.244	NA	NA	NA	Moderate	NA	NA	NC_000016.10:g.16154746G>T	NP_001162.5:p.Q1364K	Variant of Uncertain Significance
D1361N	6.57228860233e-06	Conflicting Interpretations of Pathogenicity	PXE	-0.581663	0.388918	-0.153412	None	2	0	None	NBD2	NA	24.3	3.350961	D	0.722	CADD+REVEL	NA	NA	Moderate	Supporting	Supporting	NC_000016.10:g.16154755C>T	NP_001162.5:p.D1361N	Conflicting Interpretations of Pathogenicity
M1358R	1.971427444898e-05	Variant of Uncertain Significance	None	0.368033	0.0731699	2.24622	One	-4	6.4	None	NBD2	Stability	23.2	2.905722	M	0.634	CADD+REVEL	Moderate	NA	Moderate	Supporting	NA	NC_000016.10:g.16154763A>C	NP_001162.5:p.M1358R	Variant of Uncertain Significance
R1357P	1e-06	Pathogenic/Likely Pathogenic	None	3.59154	4.23922	3.75089	Multiple	-4	-2.9	None	NBD2	Stability	26.1	3.847597	R	0.829	CADD+REVEL	Moderate	Moderate	Moderate	Supporting	NA	NC_000016.10:g.16154766C>G	NP_001162.5:p.R1357P	Updated: Likely Pathogenic
R1357Q	7.887264696603e-05	Conflicting Interpretations of Pathogenicity	Both	0.856593	1.52142	0.443453	None	-2	-1	None	NBD2	NA	29.8	4.332799	R	0.795	CADD+REVEL	NA	Moderate	Moderate	Supporting	Supporting	NC_000016.10:g.16154766C>T	NP_001162.5:p.R1357Q	Updated: Likely Pathogenic
R1357W	6.57280698295e-05	Conflicting Interpretations of Pathogenicity	PXE	-0.660899	0.836916	0.401119	None	-2	-3.6	None	NBD2	NA	23.2	2.873603	R	0.785	CADD+REVEL	NA	Moderate	Moderate	Supporting	Supporting	NC_000016.10:g.16154767G>A	NP_001162.5:p.R1357W	Updated: Likely Pathogenic
G1354R	1e-06	Pathogenic/Likely Pathogenic	PXE	4.44388	5	5	Multiple	-9	4.1	None	NBD2	Stability	26	3.839186	G	0.941	CADD+REVEL	Moderate	Moderate	Moderate	Supporting	Supporting	NC_000016.10:g.16154776C>G	NP_001162.5:p.G1354R	Updated: Likely Pathogenic
G1354S	1e-06	Pathogenic/Likely Pathogenic	None	2.05705	3.18671	3.15476	Multiple	-2	0.4	None	NBD2	Stability	31	4.383774	G	0.9	CADD+REVEL	Moderate	Moderate	Moderate	Supporting	NA	NC_000016.10:g.16154776C>T	NP_001162.5:p.G1354S	Updated: Likely Pathogenic
L1351V	6.5703022339e-06	Variant of Uncertain Significance	None	1.34173	2.21844	1.2634	One	-2	-0.4	None	NBD2	Stability	23	2.778315	L	0.735	CADD+REVEL	Moderate	NA	Moderate	Supporting	NA	NC_000016.10:g.16154785G>C	NP_001162.5:p.L1351V	Variant of Uncertain Significance
I1350L	1e-06	Variant of Uncertain Significance	PXE	2.50175	-2.47045	-0.231872	Multiple	-1	0.7	None	NBD2	Stability	9.689	0.829381	I	0.253	NA	Moderate	NA	Moderate	NA	Supporting	NC_000016.10:g.16154788T>G	NP_001162.5:p.I1350L	Variant of Uncertain Significance
Q1347H	1e-06	Pathogenic/Likely Pathogenic	PXE	-0.023234	0.0492846	1.00121	None	1	-0.3	ATP-motif	NBD2	NA	34	5.606581	Q	0.961	CADD+REVEL	NA	Moderate	Moderate	Supporting	Supporting	NC_000016.10:g.16154873C>G	NP_001162.5:p.Q1347H	Updated: Likely Pathogenic
P1346S	6.57341186369e-06	Variant of Uncertain Significance	PXE	1.70783	1.74188	2.21307	One	-2	-0.8	ATP-motif	NBD2	Stability	26.6	3.940366	P	0.903	CADD+REVEL	Moderate	NA	Moderate	Supporting	Supporting	NC_000016.10:g.16154878G>A	NP_001162.5:p.P1346S	Updated: Likely Pathogenic
I1344S	1e-06	Variant of Uncertain Significance	None	1.51259	-0.421258	4.01067	One	-7	5.3	None	NBD2	Stability	27	4.005144	I	0.883	CADD+REVEL	Moderate	NA	Moderate	Supporting	NA	NC_000016.10:g.16154883A>C	NP_001162.5:p.I1344S	Variant of Uncertain Significance
I1342T	1.315720225251e-05	Conflicting Interpretations of Pathogenicity	PXE	2.1918	1.36206	1.56924	One	-2	5.2	None	NBD2	Stability	25.7	3.774955	I	0.93	CADD+REVEL	Moderate	NA	Moderate	Supporting	Supporting	NC_000016.10:g.16154889A>G	NP_001162.5:p.I1342T	Updated: Likely Pathogenic
R1339L	1e-06	Variant of Uncertain Significance	PXE	-0.499595	-0.23919	-1.24897	None	-8	-8.3	None	NBD2	NA	25.8	3.799678	R	0.837	CADD+REVEL	NA	Moderate	Moderate	Supporting	Supporting	NC_000016.10:g.16154898C>A	NP_001162.5:p.R1339L	Updated: Likely Pathogenic
R1339H	2.629537595813e-05	Pathogenic/Likely Pathogenic	Both	2.08888	1.10292	1.96864	Multiple	-2	-1.3	None	NBD2	Stability	25.9	3.81816	R	0.826	CADD+REVEL	Moderate	Moderate	Moderate	Supporting	Supporting	NC_000016.10:g.16154898C>T	NP_001162.5:p.R1339H	Updated: Likely Pathogenic
R1339C	3.287743293003e-05	Pathogenic/Likely Pathogenic	PXE	1.26477	0.152244	1.56119	None	-8	-7	None	NBD2	NA	23.6	3.101593	R	0.764	CADD+REVEL	NA	Moderate	Moderate	Supporting	Supporting	NC_000016.10:g.16154899G>A	NP_001162.5:p.R1339C	Updated: Likely Pathogenic
R1339S	6.575486586e-06	Variant of Uncertain Significance	None	1.27288333333333	0.69127	2.08962666666667	One	-3	-3.7	None	NBD2	Stability	22.8	2.674112	R	0.765	CADD+REVEL	Moderate	Moderate	Moderate	Supporting	NA	NC_000016.10:g.16154899G>T	NP_001162.5:p.R1339S	Updated: Likely Pathogenic
T1337I	1e-06	Variant of Uncertain Significance	None	-0.888291	-0.479544	-0.9129	None	-2	-5.2	None	NBD2	NA	22.8	2.668629	T	0.359	CADD	NA	NA	Moderate	NA	NA	NC_000016.10:g.16154904G>A	NP_001162.5:p.T1337I	Variant of Uncertain Significance
H1336N	1e-06	Variant of Uncertain Significance	None	-0.173374833333333	-0.131842333333333	1.77542666666667	None	0	0.3	None	NBD2	NA	27.3	4.04113	H	0.661	CADD+REVEL	NA	NA	Moderate	Supporting	NA	NC_000016.10:g.16154908G>T	NP_001162.5:p.H1336N	Variant of Uncertain Significance
L1335P	1e-06	Pathogenic/Likely Pathogenic	PXE	-0.492818	-0.711157	-0.618712	None	-7	5.4	None	NBD2	NA	29.8	4.326365	L	0.914	CADD+REVEL	NA	Moderate	Moderate	Supporting	Supporting	NC_000016.10:g.16154910A>G	NP_001162.5:p.L1335P	Updated: Likely Pathogenic
L1335Q	1e-06	Pathogenic/Likely Pathogenic	PXE	1.38883	0.465772	1.71504	None	-5	7.3	None	NBD2	NA	29	4.23854	L	0.962	CADD+REVEL	NA	Moderate	Moderate	Supporting	Supporting	NC_000016.10:g.16154910A>T	NP_001162.5:p.L1335Q	Updated: Likely Pathogenic
V1333L	6.57721652196e-06	Variant of Uncertain Significance	None	-3.322555	-3.03923333333333	-3.29205	Multiple	-2	0.4	None	NBD2	NA	18.36	1.883034	V	0.197	NA	NA	NA	Moderate	NA	NA	NC_000016.10:g.16154917C>G	NP_001162.5:p.V1333L	Variant of Uncertain Significance
V1333M	2.630886608787e-05	Variant of Uncertain Significance	Both	-3.58820166666667	-4.21722666666667	-4.46497	Multiple	-1	2.3	None	NBD2	NA	21.4	2.280686	V	0.25	CADD	NA	NA	Moderate	NA	Supporting	NC_000016.10:g.16154917C>T	NP_001162.5:p.V1333M	Variant of Uncertain Significance
H1332Q	1.315356790529e-05	Benign/Likely Benign	None	-0.3266365	-0.486221333333333	-0.259937	None	1	0.3	None	NBD2	NA	0.317	-0.296349	H	0.176	NA	NA	NA	Moderate	NA	NA	NC_000016.10:g.16154918G>C	NP_001162.5:p.H1332Q	Benign/Likely Benign
H1332D	6.57808183133e-06	Variant of Uncertain Significance	None	0.0346652	-0.0590645	-0.108357	None	-4	0.3	None	NBD2	NA	9.446	0.805497	H	0.234	NA	NA	NA	Moderate	NA	NA	NC_000016.10:g.16154920G>C	NP_001162.5:p.H1332D	Variant of Uncertain Significance
A1331V	1.315477913125e-05	Variant of Uncertain Significance	None	0.236929833333333	0.339557333333333	0.544602666666667	None	-2	-2.4	None	NBD2	NA	23.2	2.902349	A	0.306	CADD	NA	NA	Moderate	NA	NA	NC_000016.10:g.16154922G>A	NP_001162.5:p.A1331V	Variant of Uncertain Significance
I1330T	3.289646823517e-05	Variant of Uncertain Significance	None	1.74574166666667	1.92471666666667	1.77494666666667	One	-2	5.2	None	NBD2	Stability	24.3	3.374125	I	0.833	CADD+REVEL	Moderate	NA	Moderate	Supporting	NA	NC_000016.10:g.16154925A>G	NP_001162.5:p.I1330T	Variant of Uncertain Significance
I1330V	6.57747609087e-06	Variant of Uncertain Significance	None	1.10028166666667	0.752873333333333	1.50715666666667	None	2	0.3	None	NBD2	NA	18.47	1.897719	I	0.42	NA	NA	NA	Moderate	NA	NA	NC_000016.10:g.16154926T>C	NP_001162.5:p.I1330V	Variant of Uncertain Significance
G1327E	0.0040039974227143	Benign/Likely Benign	None	0.739855166666667	0.460441	1.59776333333333	None	-4	3.1	None	NBD2	NA	23.9	3.1993	G	0.672	CADD+REVEL	NA	NA	NA	Supporting	NA	NC_000016.10:g.16154934C>T	NP_001162.5:p.G1327E	Benign/Likely Benign
G1327R	0.00017098513744574	Variant of Uncertain Significance	Both	0.3117515	0.297294333333333	0.941500666666667	None	-9	4.1	None	NBD2	NA	23.8	3.180708	G	0.719	CADD+REVEL	NA	NA	Moderate	Supporting	Supporting	NC_000016.10:g.16154935C>T	NP_001162.5:p.G1327R	Variant of Uncertain Significance
D1326G	1.315495218174e-05	Variant of Uncertain Significance	Both	-0.0117350333333333	-1.66261	0.398202333333333	None	-3	-3.1	None	NBD2	NA	25.4	3.696688	D	0.941	CADD+REVEL	NA	NA	Moderate	Supporting	Supporting	NC_000016.10:g.16154937T>C	NP_001162.5:p.D1326G	Variant of Uncertain Significance
D1326Y	1e-06	Variant of Uncertain Significance	PXE	4.84223	1.5467	-0.0160022	One	-11	-2.2	None	NBD2	Stability	23.4	3.005605	D	0.9	CADD+REVEL	Moderate	NA	Moderate	Supporting	Supporting	NC_000016.10:g.16154938C>A	NP_001162.5:p.D1326Y	Updated: Likely Pathogenic
D1326N	1.315166500078e-05	Variant of Uncertain Significance	None	-1.45369	-1.40943	-0.0823243	None	2	0	None	NBD2	NA	23.5	3.048618	D	0.677	CADD+REVEL	NA	NA	Moderate	Supporting	NA	NC_000016.10:g.16154938C>T	NP_001162.5:p.D1326N	Variant of Uncertain Significance
G1321S	6.57418973111e-06	Pathogenic/Likely Pathogenic	PXE	5	5	5	Multiple	-2	0.4	None	NBD2	Stability	24	3.265187	G	0.918	CADD+REVEL	Moderate	Moderate	Moderate	Supporting	Supporting	NC_000016.10:g.16154953C>T	NP_001162.5:p.G1321S	Updated: Likely Pathogenic
A1319G	6.57470841168e-06	Variant of Uncertain Significance	None	-1.15909	-4.04525	2.10221	Multiple	-2	2.2	None	NBD2	Stability	25.8	3.790713	A	0.564	CADD+REVEL	Moderate	NA	Moderate	Supporting	NA	NC_000016.10:g.16154958G>C	NP_001162.5:p.A1319G	Variant of Uncertain Significance
A1318G	1e-06	Pathogenic/Likely Pathogenic	PXE	0.283945	0.152435	0.776904	None	-2	2.2	None	NBD2	NA	28.6	4.192982	A	0.711	CADD+REVEL	NA	Moderate	Moderate	Supporting	Supporting	NC_000016.10:g.16154961G>C	NP_001162.5:p.A1318G	Updated: Likely Pathogenic
A1318T	1e-06	Variant of Uncertain Significance	GACI	0.0188509	-0.145849	1.14314	None	-1	2.5	None	NBD2	NA	25.3	3.674026	A	0.713	CADD+REVEL	NA	Moderate	Moderate	Supporting	Supporting	NC_000016.10:g.16154962C>T	NP_001162.5:p.A1318T	Updated: Likely Pathogenic
R1314L	1e-06	Pathogenic/Likely Pathogenic	None	-1.16363	-1.83606	-0.628114	One	-8	-8.3	None	NBD2	NA	25.8	3.796965	R	0.885	CADD+REVEL	NA	Moderate	Moderate	Supporting	NA	NC_000016.10:g.16154973C>A	NP_001162.5:p.R1314L	Pathogenic/Likely Pathogenic
R1314Q	0.00010518150383255	Conflicting Interpretations of Pathogenicity	PXE	-0.817187	-1.3339	0.651395	None	-2	-1	None	NBD2	NA	26	3.835109	R	0.883	CADD+REVEL	NA	Moderate	Moderate	Supporting	Supporting	NC_000016.10:g.16154973C>T	NP_001162.5:p.R1314Q	Updated: Likely Pathogenic
R1314W	0.0005982591316696	Pathogenic/Likely Pathogenic	Both	-0.314539	-1.63498	3.24757	One	-2	-3.6	None	NBD2	Stability	27.2	4.031069	R	0.909	CADD+REVEL	Moderate	Moderate	Moderate	Supporting	Supporting	NC_000016.10:g.16154974G>A	NP_001162.5:p.R1314W	Updated: Likely Pathogenic
G1311E	1e-06	Variant of Uncertain Significance	PXE	3.04122	2.53304	2.3256	Multiple	-4	3.1	Phosphorylation-adjacent	NBD2	Regulation	24.2	3.317435	G	0.761	CADD+REVEL	Moderate	NA	Moderate	Supporting	Supporting	NC_000016.10:g.16154982C>T	NP_001162.5:p.G1311E	Updated: Likely Pathogenic
S1310I	3.285971530342e-05	Variant of Uncertain Significance	None	-0.253001	-1.52973	-0.525366	None	-7	-5.3	Phosphorylation	NBD2	Regulation	17.36	1.748756	S	0.323	NA	Moderate	NA	Moderate	NA	NA	NC_000016.10:g.16154985C>A	NP_001162.5:p.S1310I	Variant of Uncertain Significance
S1310T	1.314388612137e-05	Variant of Uncertain Significance	None	0.534113	-0.14915	0.24959	None	0	-0.1	Phosphorylation	NBD2	NA	19.51	2.033728	S	0.224	NA	NA	NA	Moderate	NA	NA	NC_000016.10:g.16154985C>G	NP_001162.5:p.S1310T	Variant of Uncertain Significance
A1309T	6.57427617219e-06	Variant of Uncertain Significance	None	-0.219072	0.243792	-0.228397	None	-1	2.5	Phosphorylation-adjacent	NBD2	NA	17.81	1.810484	A	0.228	NA	NA	NA	Moderate	NA	NA	NC_000016.10:g.16154989C>T	NP_001162.5:p.A1309T	Variant of Uncertain Significance
S1307P	1e-06	Pathogenic/Likely Pathogenic	PXE	-1.59563	-1.3073	-1.49601	None	-2	0.8	Phosphorylation-adjacent;ATP-adjacent	NBD2	NA	25.5	3.731617	S	0.871	CADD+REVEL	NA	Moderate	Moderate	Supporting	Supporting	NC_000016.10:g.16154995A>G	NP_001162.5:p.S1307P	Updated: Likely Pathogenic
G1304E	1e-06	Variant of Uncertain Significance	None	4.81075	4.05761	5	Multiple	-4	3.1	ATP-adjacent	NBD2	ATPbinding	23.8	3.154748	G	0.919	CADD+REVEL	Moderate	NA	Moderate	Supporting	NA	NC_000016.10:g.16155003C>T	NP_001162.5:p.G1304E	Variant of Uncertain Significance
A1303P	1.972179126456e-05	Pathogenic/Likely Pathogenic	PXE	3.92479	1.87757	2.98372	Multiple	-2	3.4	ATP-adjacent	NBD2	ATPbinding	24.7	3.495466	A	0.965	CADD+REVEL	Moderate	Moderate	Moderate	Supporting	Supporting	NC_000016.10:g.16155007C>G	NP_001162.5:p.A1303P	Updated: Likely Pathogenic
A1303T	6.57393042152e-06	Variant of Uncertain Significance	None	0.697573	1.10736	1.6129	None	-1	2.5	ATP-adjacent	NBD2	ATPbinding	24.7	3.485386	A	0.91	CADD+REVEL	Moderate	Moderate	Moderate	Supporting	NA	NC_000016.10:g.16155007C>T	NP_001162.5:p.A1303T	Updated: Likely Pathogenic
G1302R	3.944410113467e-05	Pathogenic/Likely Pathogenic	Both	1.57976	3.29272	3.22315	Multiple	-9	4.1	ATP-adjacent	NBD2	ATPbinding	24.2	3.318538	G	0.934	CADD+REVEL	Moderate	Moderate	Moderate	Supporting	Supporting	NC_000016.10:g.16155010C>T	NP_001162.5:p.G1302R	Updated: Likely Pathogenic
T1301I	1e-06	Pathogenic/Likely Pathogenic	PXE	-0.00726774	0.10151	-1.61728	None	-2	-5.2	ATP-adjacent	NBD2	ATPbinding	26.1	3.859522	T	0.957	CADD+REVEL	Moderate	Moderate	Moderate	Supporting	Supporting	NC_000016.10:g.16155012G>A	NP_001162.5:p.T1301I	Updated: Likely Pathogenic
G1299R	1e-06	Variant of Uncertain Significance	None	5	5	5	Multiple	-9	4.1	ATP-motif	NBD2	ATPbinding	26.2	3.867927	G	0.981	CADD+REVEL	Moderate	Moderate	Moderate	Supporting	NA	NC_000016.10:g.16155019C>G	NP_001162.5:p.G1299R	Updated: Likely Pathogenic
G1299S	1e-06	Pathogenic/Likely Pathogenic	PXE	0.340939	2.59418	5	Multiple	-2	0.4	ATP-motif	NBD2	Stability	26	3.834238	G	0.984	CADD+REVEL	Moderate	Moderate	Moderate	Supporting	Supporting	NC_000016.10:g.16155019C>T	NP_001162.5:p.G1299S	Updated: Likely Pathogenic
V1298F	1e-06	Pathogenic/Likely Pathogenic	PXE	0.751576	0.778871	4.91777	One	-8	1.4	None	NBD2	Stability	26	3.844269	V	0.893	CADD+REVEL	Moderate	Moderate	Moderate	Supporting	Supporting	NC_000016.10:g.16155022C>A	NP_001162.5:p.V1298F	Updated: Likely Pathogenic
V1298I	0.00027603974972396	Conflicting Interpretations of Pathogenicity	GACI	-1.024	-0.680939	-0.91838	None	2	-0.3	None	NBD2	NA	24.4	3.406776	V	0.59	CADD+REVEL	NA	Moderate	Moderate	Supporting	Supporting	NC_000016.10:g.16155022C>T	NP_001162.5:p.V1298I	Updated: Likely Pathogenic
I1297N	6.57912050317e-06	Variant of Uncertain Significance	None	3.16431	4.3939	3.36436	Multiple	-5	8	None	NBD2	Stability	25.7	3.761137	I	0.924	CADD+REVEL	Moderate	NA	Moderate	Supporting	NA	NC_000016.10:g.16155024A>T	NP_001162.5:p.I1297N	Variant of Uncertain Significance
G1296D	5.915370762294e-05	Pathogenic/Likely Pathogenic	Both	0.332803	3.73108	1.37053	One	-3	3.1	None	NBD2	Stability	24	3.262008	G	0.913	CADD+REVEL	Moderate	Moderate	Moderate	Supporting	Supporting	NC_000016.10:g.16155027C>T	NP_001162.5:p.G1296D	Updated: Likely Pathogenic
V1295A	6.57669744561e-06	Variant of Uncertain Significance	None	2.07248	1.2317	1.99633	Multiple	-2	2.4	None	NBD2	Stability	28.8	4.217743	V	0.891	CADD+REVEL	Moderate	NA	Moderate	Supporting	NA	NC_000016.10:g.16155030A>G	NP_001162.5:p.V1295A	Variant of Uncertain Significance
V1295L	1e-06	Variant of Uncertain Significance	None	0.143872	-0.403465	-1.29715	None	-2	0.4	None	NBD2	NA	32	4.567371	V	0.782	CADD+REVEL	NA	NA	Moderate	Supporting	NA	NC_000016.10:g.16155031C>G	NP_001162.5:p.V1295L	Variant of Uncertain Significance
E1293D	1.971764334726e-05	Variant of Uncertain Significance	None	0.721045	0.719066	0.878992	None	2	0	None	NBD2	NA	25	3.58564	E	0.871	CADD+REVEL	NA	NA	Moderate	Supporting	NA	NC_000016.10:g.16157666C>G	NP_001162.5:p.E1293D	Variant of Uncertain Significance
E1293Q	1e-06	Variant of Uncertain Significance	None	-0.663413	0.107853	0.796244	None	1	0	None	NBD2	NA	27.2	4.032191	E	0.809	CADD+REVEL	NA	NA	Moderate	Supporting	NA	NC_000016.10:g.16157668C>G	NP_001162.5:p.E1293Q	Variant of Uncertain Significance
E1293K	1e-06	Variant of Uncertain Significance	PXE	-1.86578	-2.09912	0.0152606	Multiple	-4	0.4	None	NBD2	NA	29.7	4.310327	E	0.911	CADD+REVEL	NA	NA	Moderate	Supporting	Supporting	NC_000016.10:g.16157668C>T	NP_001162.5:p.E1293K	Variant of Uncertain Significance
A1291T	0.0258218123939438	Benign/Likely Benign	Both	1.84775	1.93198	0.705205	Multiple	-1	2.5	None	NBD2	Stability	19.47	2.027918	A	0.221	NA	Moderate	NA	NA	NA	Supporting	NC_000016.10:g.16157674C>T	NP_001162.5:p.A1291T	Benign/Likely Benign
H1290L	6.57332544534e-06	Variant of Uncertain Significance	None	-0.800837	-0.207027	-0.994818	None	-6	-7	None	NBD2	NA	22.4	2.499724	H	0.253	CADD	NA	NA	Moderate	NA	NA	NC_000016.10:g.16157676T>A	NP_001162.5:p.H1290L	Variant of Uncertain Significance
V1285L	6.57470841168e-06	Variant of Uncertain Significance	None	-4.45595	-4.35853	-4.27245	Multiple	-2	0.4	Phosphorylation-adjacent	NBD2	NA	9.587	0.819453	V	0.183	NA	NA	NA	Moderate	NA	NA	NC_000016.10:g.16157692C>A	NP_001162.5:p.V1285L	Variant of Uncertain Significance
V1285M	4.602295888177e-05	Variant of Uncertain Significance	Both	-4.73433	-4.30279	-4.63373	Multiple	-1	2.3	Phosphorylation-adjacent	NBD2	NA	22	2.373838	V	0.477	CADD	NA	NA	Moderate	NA	Supporting	NC_000016.10:g.16157692C>T	NP_001162.5:p.V1285M	Variant of Uncertain Significance
A1281T	6.57912050317e-06	Variant of Uncertain Significance	None	-0.0280796	-0.116312	-1.26424	None	-1	2.5	ATP-adjacent	NBD2	ATPbinding	23	2.77213	A	0.596	CADD+REVEL	Moderate	NA	Moderate	Supporting	NA	NC_000016.10:g.16157704C>T	NP_001162.5:p.A1281T	Variant of Uncertain Significance
P1279L	5.91933913867e-05	Variant of Uncertain Significance	Both	-2.32538	-1.96203	0.407357	Multiple	-7	-5.4	None	NBD2	NA	23	2.798328	P	0.41	CADD	NA	NA	Moderate	NA	Supporting	NC_000016.10:g.16157709G>A	NP_001162.5:p.P1279L	Variant of Uncertain Significance
P1276S	1.31456139659e-05	Variant of Uncertain Significance	None	1.25615	1.43584	1.48907	None	-2	-0.8	ATP-motif	NBD2	NA	20.4	2.141172	P	0.221	CADD	NA	NA	Moderate	NA	NA	NC_000016.10:g.16157719G>A	NP_001162.5:p.P1276S	Variant of Uncertain Significance
R1275P	6.57635144022e-06	Variant of Uncertain Significance	None	-0.915717	1.19741	1.46713	None	-4	-2.9	ATP-motif	NBD2	ATPbinding	24.4	3.405903	R	0.572	CADD+REVEL	Moderate	NA	Moderate	Supporting	NA	NC_000016.10:g.16157721C>G	NP_001162.5:p.R1275P	Variant of Uncertain Significance
R1275Q	1.315287587631e-05	Variant of Uncertain Significance	None	0.328015	-0.0913844	0.578455	None	-2	-1	ATP-motif	NBD2	NA	24.1	3.288622	R	0.573	CADD+REVEL	NA	NA	Moderate	Supporting	NA	NC_000016.10:g.16157721C>T	NP_001162.5:p.R1275Q	Variant of Uncertain Significance
Y1274H	6.57730304266e-06	Variant of Uncertain Significance	None	0.419532	0.429005	0.823577	None	-3	1.9	ATP-adjacent	NBD2	ATPbinding	19.75	2.064636	Y	0.494	NA	Moderate	NA	Moderate	NA	NA	NC_000016.10:g.16157725A>G	NP_001162.5:p.Y1274H	Variant of Uncertain Significance
R1273K	1e-06	Variant of Uncertain Significance	PXE	0.378266	-0.618916	-0.712808	None	0	-0.6	ATP-motif	NBD2	NA	23.2	2.916734	R	0.434	CADD	NA	NA	Moderate	NA	Supporting	NC_000016.10:g.16157727C>T	NP_001162.5:p.R1273K	Variant of Uncertain Significance
F1270S	6.57894736842e-06	Variant of Uncertain Significance	None	3.62575	3.08594	4.61628	Multiple	-6	3.6	None	NBD2	Stability	23.4	2.982752	F	0.491	CADD	Moderate	NA	Moderate	NA	NA	NC_000016.10:g.16157736A>G	NP_001162.5:p.F1270S	Variant of Uncertain Significance
R1268Q	0.227904464556245	Benign/Likely Benign	Both	0.955472	1.05569	0.429404	None	-2	-1	None	NBD2	NA	14.19	1.273434	R	0.192	NA	NA	NA	NA	NA	Supporting	NC_000016.10:g.16157742C>T	NP_001162.5:p.R1268Q	Benign/Likely Benign
R1268W	0.00010522300701048	Variant of Uncertain Significance	Both	-0.744346	0.413275	1.18749	None	-2	-3.6	None	NBD2	NA	27.7	4.090269	R	0.653	CADD+REVEL	NA	NA	Moderate	Supporting	Supporting	NC_000016.10:g.16157743G>A	NP_001162.5:p.R1268W	Variant of Uncertain Significance
E1266K	6.57375755982e-06	Variant of Uncertain Significance	None	-0.886865	-0.947066	-0.931971	None	-4	0.4	None	NBD2	NA	21.7	2.327696	E	0.694	CADD+REVEL	NA	NA	Moderate	Supporting	NA	NC_000016.10:g.16157749C>T	NP_001162.5:p.E1266K	Variant of Uncertain Significance
G1263R	3.945707070707e-05	Variant of Uncertain Significance	Both	4.8378	5	5	Multiple	-9	4.1	None	NBD2	Stability	24.2	3.341015	G	0.817	CADD+REVEL	Moderate	NA	Moderate	Supporting	Supporting	NC_000016.10:g.16157758C>T	NP_001162.5:p.G1263R	Updated: Likely Pathogenic
Q1261H	6.5727205805e-06	Variant of Uncertain Significance	None	0.604442	0.482295	0.87474	None	1	-0.3	None	NBD2	NA	0.081	-0.577926	Q	0.235	NA	NA	NA	Moderate	NA	NA	NC_000016.10:g.16157762C>G	NP_001162.5:p.Q1261H	Variant of Uncertain Significance
P1260H	1e-06	Variant of Uncertain Significance	None	1.60607	1.82392	3.30058	Multiple	-4	1.6	None	NBD2	Stability	25.8	3.795599	P	0.679	CADD+REVEL	Moderate	NA	Moderate	Supporting	NA	NC_000016.10:g.16157766G>T	NP_001162.5:p.P1260H	Variant of Uncertain Significance
P1260A	0.00010518565267697	Variant of Uncertain Significance	None	1.11539	1.1736	1.13664	None	-2	-3.4	None	NBD2	NA	25.4	3.705145	P	0.715	CADD+REVEL	NA	NA	Moderate	Supporting	NA	NC_000016.10:g.16157767G>C	NP_001162.5:p.P1260A	Variant of Uncertain Significance
P1258R	1e-06	Variant of Uncertain Significance	None	-2.96096	-0.99013	-0.841519	One	-4	2.9	None	NBD2	NA	15.29	1.430858	P	0.413	NA	NA	NA	Moderate	NA	NA	NC_000016.10:g.16157772G>C	NP_001162.5:p.P1258R	Variant of Uncertain Significance
P1258S	6.57341186369e-06	Variant of Uncertain Significance	None	-2.33095	0.208036	-0.420397	One	-2	-0.8	None	NBD2	NA	14.09	1.260081	P	0.332	NA	NA	NA	Moderate	NA	NA	NC_000016.10:g.16157773G>A	NP_001162.5:p.P1258S	Variant of Uncertain Significance
P1258A	6.57341186369e-06	Variant of Uncertain Significance	None	-2.12315	-0.441783	-0.119209	One	-2	-3.4	None	NBD2	NA	12.61	1.083586	P	0.293	NA	NA	NA	Moderate	NA	NA	NC_000016.10:g.16157773G>C	NP_001162.5:p.P1258A	Variant of Uncertain Significance
P1257H	2.629848783694e-05	Variant of Uncertain Significance	Both	1.15979	0.897816	1.49364	None	-4	1.6	None	NBD2	NA	13.41	1.1717	P	0.151	NA	NA	NA	Moderate	NA	Supporting	NC_000016.10:g.16157775G>T	NP_001162.5:p.P1257H	Variant of Uncertain Significance
P1257A	1.972179126456e-05	Variant of Uncertain Significance	None	0.577411	0.555216	1.12675	None	-2	-3.4	None	NBD2	NA	8.498	0.704722	P	0.146	NA	NA	NA	Moderate	NA	NA	NC_000016.10:g.16157776G>C	NP_001162.5:p.P1257A	Variant of Uncertain Significance
P1257T	3.944358252912e-05	Variant of Uncertain Significance	None	1.18588	0.835033	1.36406	None	-4	-0.9	None	NBD2	NA	10.27	0.884863	P	0.279	NA	NA	NA	Moderate	NA	NA	NC_000016.10:g.16157776G>T	NP_001162.5:p.P1257T	Variant of Uncertain Significance
A1255T	6.57358470721e-06	Variant of Uncertain Significance	None	0.386469	0.0982013	0.523596	None	-1	2.5	Phosphorylation-adjacent	NBD2	NA	10.14	0.872301	A	0.281	NA	NA	NA	Moderate	NA	NA	NC_000016.10:g.16157782C>T	NP_001162.5:p.A1255T	Variant of Uncertain Significance
A1254T	2.629883364672e-05	Variant of Uncertain Significance	None	0.0736991	-0.358263	0.0468041	None	-1	2.5	Phosphorylation-adjacent	NBD2	NA	10.27	0.884418	A	0.214	NA	NA	NA	Moderate	NA	NA	NC_000016.10:g.16157785C>T	NP_001162.5:p.A1254T	Variant of Uncertain Significance
C1253Y	6.57367113238e-06	Variant of Uncertain Significance	None	-0.832068	-0.610472	-0.726179	None	-4	3.8	Phosphorylation-adjacent	NBD2	Regulation	17.59	1.780378	C	0.385	NA	Moderate	NA	Moderate	NA	NA	NC_000016.10:g.16157787C>T	NP_001162.5:p.C1253Y	Variant of Uncertain Significance
T1252I	5.258038225937e-05	Variant of Uncertain Significance	Both	-0.0440453	0.0651018	-0.0314384	None	-2	-5.2	Phosphorylation	NBD2	NA	13.04	1.128183	T	0.239	NA	NA	NA	Moderate	NA	Supporting	NC_000016.10:g.16157790G>A	NP_001162.5:p.T1252I	Variant of Uncertain Significance
T1252R	1.971764334726e-05	Variant of Uncertain Significance	None	-0.10149	-0.10185	-0.410281	None	-6	3.8	Phosphorylation	NBD2	Regulation	12.37	1.061947	T	0.181	NA	Moderate	NA	Moderate	NA	NA	NC_000016.10:g.16157790G>C	NP_001162.5:p.T1252R	Variant of Uncertain Significance
T1252A	6.57799529015e-06	Variant of Uncertain Significance	None	0.188523	0.565938	0.334248	None	-1	-2.5	Phosphorylation	NBD2	NA	1.87	0.074181	T	0.291	NA	NA	NA	Moderate	NA	NA	NC_000016.10:g.16157791T>C	NP_001162.5:p.T1252A	Variant of Uncertain Significance
T1252P	1e-06	Variant of Uncertain Significance	None	3.54233	3.59386	2.963	Multiple	-4	0.9	Phosphorylation	NBD2	Regulation	5.955	0.448291	T	0.462	NA	Moderate	NA	Moderate	NA	NA	NC_000016.10:g.16157791T>G	NP_001162.5:p.T1252P	Variant of Uncertain Significance
P1251S	3.286662722671e-05	Conflicting Interpretations of Pathogenicity	None	-1.64293	-1.71062	-2.64513	One	-2	-0.8	Phosphorylation-adjacent	NBD2	NA	12.46	1.069996	P	0.287	NA	NA	NA	Moderate	NA	NA	NC_000016.10:g.16157794G>A	NP_001162.5:p.P1251S	Conflicting Interpretations of Pathogenicity
P1247L	1e-06	Variant of Uncertain Significance	None	0.750155	0.856931	0.867663	None	-7	-5.4	None	TMD2	NA	27.8	4.107569	P	0.518	CADD+REVEL	NA	NA	Moderate	Supporting	NA	NC_000016.10:g.16157805G>A	NP_001162.5:p.P1247L	Variant of Uncertain Significance
P1247R	6.57505424419e-06	Variant of Uncertain Significance	None	0.922086	0.953517	0.915519	None	-4	2.9	None	TMD2	NA	26.8	3.975062	P	0.525	CADD+REVEL	NA	NA	Moderate	Supporting	NA	NC_000016.10:g.16157805G>C	NP_001162.5:p.P1247R	Variant of Uncertain Significance
P1247S	1.314803371155e-05	Variant of Uncertain Significance	None	1.51096	1.35788	1.14117	None	-2	-0.8	None	TMD2	NA	21.6	2.297394	P	0.334	CADD	NA	NA	Moderate	NA	NA	NC_000016.10:g.16157806G>A	NP_001162.5:p.P1247S	Variant of Uncertain Significance
P1247T	2.629606742311e-05	Variant of Uncertain Significance	None	1.53083	1.39639	1.45715	None	-4	-0.9	None	TMD2	NA	24.1	3.281902	P	0.534	CADD+REVEL	NA	NA	Moderate	Supporting	NA	NC_000016.10:g.16157806G>T	NP_001162.5:p.P1247T	Variant of Uncertain Significance
A1246T	6.57661094084e-06	Variant of Uncertain Significance	None	0.808471	0.338222	0.72891	None	-1	2.5	None	TMD2	NA	32	4.446153	A	0.555	CADD+REVEL	NA	NA	Moderate	Supporting	NA	NC_000016.10:g.16157809C>T	NP_001162.5:p.A1246T	Variant of Uncertain Significance
E1245D	1e-06	Pathogenic/Likely Pathogenic	PXE	-0.382999	0.0246274	-0.586516	None	2	0	None	TMD2	NA	35	6.356412	E	0.817	CADD+REVEL	NA	Moderate	Moderate	Supporting	Supporting	NC_000016.10:g.16159482C>A	NP_001162.5:p.E1245D	Updated: Likely Pathogenic
K1244R	1e-06	Variant of Uncertain Significance	None	-0.117823	0.904628	0.421534	None	0	0.6	None	TMD2	NA	33	4.895644	K	0.513	CADD+REVEL	NA	NA	Moderate	Supporting	NA	NC_000016.10:g.16159486T>C	NP_001162.5:p.K1244R	Variant of Uncertain Significance
K1244T	6.59352252347e-06	Variant of Uncertain Significance	None	0.869532	1.46338	1.72763	None	-3	-3.2	None	TMD2	NA	24.8	3.514688	K	0.6	CADD+REVEL	NA	NA	Moderate	Supporting	NA	NC_000016.10:g.16159486T>G	NP_001162.5:p.K1244T	Variant of Uncertain Significance
T1242M	6.584925787886e-05	Benign/Likely Benign	None	-3.69781	-2.00455	-0.236246	Multiple	-4	-2.6	None	TMD2	NA	25.3	3.664015	T	0.533	CADD+REVEL	NA	NA	Moderate	Supporting	NA	NC_000016.10:g.16159492G>A	NP_001162.5:p.T1242M	Benign/Likely Benign
W1241C	1e-06	Variant of Uncertain Significance	PXE	-0.216129433333333	0.519031333333333	1.10284233333333	None	-15	-3.4	None	TMD2	NA	22.6	2.586686	W	0.531	CADD+REVEL	NA	NA	Moderate	Supporting	Supporting	NC_000016.10:g.16159494C>G	NP_001162.5:p.W1241C	Variant of Uncertain Significance
A1240S	1.314734226476e-05	Variant of Uncertain Significance	None	0.500956	0.580897	1.09726	None	0	2.6	None	TMD2	NA	8.086	0.66025	A	0.238	NA	NA	NA	Moderate	NA	NA	NC_000016.10:g.16159499C>A	NP_001162.5:p.A1240S	Variant of Uncertain Significance
Y1239H	1e-06	Variant of Uncertain Significance	PXE	1.74258666666667	1.48627	1.62246333333333	None	-3	1.9	None	TMD2	NA	31	4.435935	Y	0.94	CADD+REVEL	NA	NA	Moderate	Supporting	Supporting	NC_000016.10:g.16159502A>G	NP_001162.5:p.Y1239H	Variant of Uncertain Significance
D1238V	1e-06	Variant of Uncertain Significance	None	-0.00521075	-0.244109	-2.20803	One	-8	-7.7	None	TMD2	Conformation	33	4.827003	D	0.902	CADD+REVEL	Moderate	Moderate	Moderate	Supporting	NA	NC_000016.10:g.16159504T>A	NP_001162.5:p.D1238V	Updated: Likely Pathogenic
D1238H	1e-06	Pathogenic/Likely Pathogenic	PXE	-0.362041833333333	0.194286333333333	-0.827667333333333	None	-4	-0.3	None	TMD2	NA	28.6	4.195601	D	0.797	CADD+REVEL	NA	Moderate	Moderate	Supporting	Supporting	NC_000016.10:g.16159505C>G	NP_001162.5:p.D1238H	Updated: Likely Pathogenic
M1236I	6.57168392828e-06	Variant of Uncertain Significance	None	1.504065	1.48747666666667	1.16540333333333	None	-1	-2.6	None	TMD2	NA	16.61	1.636681	M	0.287	NA	NA	NA	Moderate	NA	NA	NC_000016.10:g.16159509C>T	NP_001162.5:p.M1236I	Variant of Uncertain Significance
R1235Q	4.600843926228e-05	Pathogenic/Likely Pathogenic	None	0.343216325	0.180546966666667	-0.314986666666667	None	-2	-1	None	TMD2	NA	32	4.450498	R	0.873	CADD+REVEL	NA	Moderate	Moderate	Supporting	NA	NC_000016.10:g.16159513C>T	NP_001162.5:p.R1235Q	Pathogenic/Likely Pathogenic
R1235W	3.291725917733e-05	Pathogenic/Likely Pathogenic	Both	-0.253223333333333	0.140203266666667	-2.06009633333333	One	-2	-3.6	None	TMD2	Conformation	31	4.401569	R	0.93	CADD+REVEL	Moderate	Moderate	Moderate	Supporting	Supporting	NC_000016.10:g.16159514G>A	NP_001162.5:p.R1235W	Updated: Likely Pathogenic
R1235G	6.58345183546e-06	Variant of Uncertain Significance	None	0.592345666666667	1.65370333333333	0.469901366666667	None	-9	-4.1	None	TMD2	NA	32	4.577211	R	0.892	CADD+REVEL	NA	Moderate	Moderate	Supporting	NA	NC_000016.10:g.16159514G>C	NP_001162.5:p.R1235G	Variant of Uncertain Significance
V1233A	6.60397295012e-06	Variant of Uncertain Significance	None	0.7764115	1.04384966666667	2.45817333333333	One	-2	2.4	None	TMD2	Conformation	30	4.346806	V	0.885	CADD+REVEL	Moderate	NA	Moderate	Supporting	NA	NC_000016.10:g.16159519A>G	NP_001162.5:p.V1233A	Variant of Uncertain Significance
V1231L	1e-06	Variant of Uncertain Significance	None	-0.816904	-0.758994	-0.877718	None	-2	0.4	None	TMD2	NA	25.5	3.729439	V	0.79	CADD+REVEL	NA	NA	Moderate	Supporting	NA	NC_000016.10:g.16159526C>A	NP_001162.5:p.V1231L	Variant of Uncertain Significance
V1231M	7.228947333832e-05	Variant of Uncertain Significance	Both	-1.38724833333333	-0.954159	0.231831233333333	None	-1	2.3	None	TMD2	NA	26	3.841743	V	0.741	CADD+REVEL	NA	NA	Moderate	Supporting	Supporting	NC_000016.10:g.16159526C>T	NP_001162.5:p.V1231M	Variant of Uncertain Significance
S1229N	1e-06	Variant of Uncertain Significance	Both	-0.242907	0.196341	-0.413105	None	0	2.7	None	TMD2	NA	16.67	1.645496	S	0.247	NA	NA	NA	Moderate	NA	Supporting	NC_000016.10:g.16159531C>T	NP_001162.5:p.S1229N	Variant of Uncertain Significance
L1226I	1e-06	Variant of Uncertain Significance	PXE	1.79531	0.11529	0.470111	None	-1	-0.7	None	TMD2	NA	19.12	1.982529	L	0.558	REVEL	NA	NA	Moderate	NA	Supporting	NC_000016.10:g.16159541G>T	NP_001162.5:p.L1226I	Variant of Uncertain Significance
T1224I	1e-06	Variant of Uncertain Significance	None	0.588326	1.20121	-0.864913	None	-2	-5.2	None	TMD2	NA	30	4.350283	T	0.742	CADD+REVEL	NA	NA	Moderate	Supporting	NA	NC_000016.10:g.16159546G>A	NP_001162.5:p.T1224I	Variant of Uncertain Significance
T1224A	6.57410329231e-06	Variant of Uncertain Significance	None	0.812859	-0.158557	-0.948133	None	-1	-2.5	None	TMD2	NA	23.9	3.198814	T	0.527	CADD+REVEL	NA	NA	Moderate	Supporting	NA	NC_000016.10:g.16159547T>C	NP_001162.5:p.T1224A	Variant of Uncertain Significance
N1222S	6.57263418032e-06	Variant of Uncertain Significance	None	-0.576002	-1.01233	0.987901	None	0	-2.7	None	TMD2	NA	8.379	0.691746	N	0.15	NA	NA	NA	Moderate	NA	NA	NC_000016.10:g.16159552T>C	NP_001162.5:p.N1222S	Variant of Uncertain Significance
R1221H	6.57367113238e-06	Pathogenic/Likely Pathogenic	Both	0.494029333333333	-0.124408	0.353906666666667	None	-2	-1.3	None	TMD2	NA	32	4.490552	R	0.904	CADD+REVEL	NA	Moderate	Moderate	Supporting	Supporting	NC_000016.10:g.16159555C>T	NP_001162.5:p.R1221H	Updated: Likely Pathogenic
R1221C	1.972308784663e-05	Pathogenic/Likely Pathogenic	Both	0.626520166666667	-0.550040666666667	-0.102875533333333	None	-8	-7	None	TMD2	NA	32	4.702391	R	0.904	CADD+REVEL	NA	Moderate	Moderate	Supporting	Supporting	NC_000016.10:g.16159556G>A	NP_001162.5:p.R1221C	Updated: Likely Pathogenic
W1218C	1e-06	Variant of Uncertain Significance	None	0.889089833333333	-0.473406333333333	0.154493366666667	None	-15	-3.4	Ligand-adjacent	TMD2	Ligandbinding	29.1	4.250717	W	0.745	CADD+REVEL	Moderate	NA	Moderate	Supporting	NA	NC_000016.10:g.16159563C>A	NP_001162.5:p.W1218C	Variant of Uncertain Significance
W1218R	1e-06	Variant of Uncertain Significance	None	0.282399	-0.988966	0.208225	None	-2	3.6	Ligand-adjacent	TMD2	Ligandbinding	32	4.752999	W	0.824	CADD+REVEL	Moderate	NA	Moderate	Supporting	NA	NC_000016.10:g.16159565A>G	NP_001162.5:p.W1218R	Variant of Uncertain Significance
T1215I	1.97085758583e-05	Benign/Likely Benign	None	-2.03435333333333	-1.77873666666667	-1.98327333333333	Multiple	-2	-5.2	Ligand-adjacent	TMD2	Ligandbinding	18.96	1.960791	T	0.213	NA	Moderate	NA	Moderate	NA	NA	NC_000016.10:g.16159573G>A	NP_001162.5:p.T1215I	Benign/Likely Benign
L1210V	1e-06	Variant of Uncertain Significance	None	0.313118166666667	0.613395	1.51484333333333	None	-2	-0.4	None	TMD2	NA	25.4	3.70961	L	0.757	CADD+REVEL	NA	NA	Moderate	Supporting	NA	NC_000016.10:g.16161443G>C	NP_001162.5:p.L1210V	Variant of Uncertain Significance
A1209T	1e-06	Variant of Uncertain Significance	None	2.28231833333333	1.87566666666667	-0.427814	Multiple	-1	2.5	Membrane-bound	TMD2	MembraneInteractions	22.8	2.700566	A	0.691	CADD+REVEL	Moderate	NA	Moderate	Supporting	NA	NC_000016.10:g.16161446C>T	NP_001162.5:p.A1209T	Variant of Uncertain Significance
V1206A	1e-06	Variant of Uncertain Significance	None	1.96317	1.34466	1.69124	One	-2	2.4	Membrane-bound	TMD2	MembraneInteractions	29.3	4.269988	V	0.847	CADD+REVEL	Moderate	NA	Moderate	Supporting	NA	NC_000016.10:g.16161454A>G	NP_001162.5:p.V1206A	Variant of Uncertain Significance
V1206I	1.971194280908e-05	Variant of Uncertain Significance	None	-0.331864	-1.222917	-0.503794666666667	None	2	-0.3	Membrane-bound	TMD2	NA	16.49	1.618133	V	0.239	NA	NA	NA	Moderate	NA	NA	NC_000016.10:g.16161455C>T	NP_001162.5:p.V1206I	Variant of Uncertain Significance
F1204L	1.313956849657e-05	Variant of Uncertain Significance	None	0.481351666666667	0.0869732333333333	-0.353246666666667	None	-3	-1	None	TMD2	NA	18.42	1.891301	F	0.352	NA	NA	NA	Moderate	NA	NA	NC_000016.10:g.16161459G>C	NP_001162.5:p.F1204L	Variant of Uncertain Significance
G1203V	6.57012956295e-06	Variant of Uncertain Significance	None	5	3.55798	0.172533	Multiple	-5	-4.6	Membrane-bound	TMD2	MembraneInteractions	26.2	3.863776	G	0.842	CADD+REVEL	Moderate	NA	Moderate	Supporting	NA	NC_000016.10:g.16161463C>A	NP_001162.5:p.G1203V	Variant of Uncertain Significance
G1203D	1e-06	Variant of Uncertain Significance	PXE	5	5	3.71359666666667	Multiple	-3	3.1	Membrane-bound	TMD2	MembraneInteractions	26.1	3.854095	G	0.881	CADD+REVEL	Moderate	NA	Moderate	Supporting	Supporting	NC_000016.10:g.16161463C>T	NP_001162.5:p.G1203D	Updated: Likely Pathogenic
V1202M	1.971194280908e-05	Variant of Uncertain Significance	None	-0.965223	-1.107063	-0.165361833333333	None	-1	2.3	None	TMD2	NA	25.3	3.674847	V	0.771	CADD+REVEL	NA	NA	Moderate	Supporting	NA	NC_000016.10:g.16161467C>T	NP_001162.5:p.V1202M	Variant of Uncertain Significance
A1199T	1e-06	Variant of Uncertain Significance	None	0.0692383333333333	1.09243	-0.613444333333333	None	-1	2.5	None	TMD2	NA	23.2	2.8861	A	0.582	CADD+REVEL	NA	NA	Moderate	Supporting	NA	NC_000016.10:g.16161476C>T	NP_001162.5:p.A1199T	Variant of Uncertain Significance
S1198N	1.313870531197e-05	Variant of Uncertain Significance	None	-0.282137933333333	0.289819666666667	-0.828353333333333	None	0	2.7	None	TMD2	NA	22.7	2.610678	S	0.649	CADD+REVEL	NA	NA	Moderate	Supporting	NA	NC_000016.10:g.16161478C>T	NP_001162.5:p.S1198N	Variant of Uncertain Significance
S1198G	6.57151118471e-06	Variant of Uncertain Significance	None	-0.00251386666666667	0.226427333333333	-0.682769666666667	None	-2	-0.4	None	TMD2	NA	23.8	3.162316	S	0.821	CADD+REVEL	NA	NA	Moderate	Supporting	NA	NC_000016.10:g.16161479T>C	NP_001162.5:p.S1198G	Variant of Uncertain Significance
H1196D	1.970883481368e-05	Variant of Uncertain Significance	Both	-0.120654333333333	-0.233453333333333	-1.53596	None	-4	0.3	None	TMD2	NA	17.58	1.779658	H	0.537	REVEL	NA	NA	Moderate	NA	Supporting	NC_000016.10:g.16161485G>C	NP_001162.5:p.H1196D	Variant of Uncertain Significance
A1195V	6.56961160456e-06	Variant of Uncertain Significance	None	0.343645	0.167358	0.0920926	None	-2	-2.4	None	TMD2	NA	12.73	1.09612	A	0.276	NA	NA	NA	Moderate	NA	NA	NC_000016.10:g.16161487G>A	NP_001162.5:p.A1195V	Variant of Uncertain Significance
S1193N	1e-06	Variant of Uncertain Significance	None	-1.27654	-0.642392	-0.450526	None	0	2.7	None	TMD2	NA	21.7	2.319867	S	0.577	CADD+REVEL	NA	NA	Moderate	Supporting	NA	NC_000016.10:g.16161493C>T	NP_001162.5:p.S1193N	Variant of Uncertain Significance
V1191M	1e-06	Variant of Uncertain Significance	None	-1.63805333333333	-0.981381666666667	-0.650185333333333	None	-1	2.3	None	TMD2	NA	24.5	3.422609	V	0.747	CADD+REVEL	NA	NA	Moderate	Supporting	NA	NC_000016.10:g.16161500C>T	NP_001162.5:p.V1191M	Variant of Uncertain Significance
C1189Y	1e-06	Variant of Uncertain Significance	None	-1.3549	-0.658811	-0.645060666666667	None	-4	3.8	None	TMD2	NA	22.9	2.73301	C	0.485	CADD	NA	NA	Moderate	NA	NA	NC_000016.10:g.16161505C>T	NP_001162.5:p.C1189Y	Variant of Uncertain Significance
C1189R	2.628293580392e-05	Variant of Uncertain Significance	None	-0.284432	-0.0392405	-1.27916	None	-8	7	None	TMD2	NA	23.3	2.941536	C	0.72	CADD+REVEL	NA	NA	Moderate	Supporting	NA	NC_000016.10:g.16161506A>G	NP_001162.5:p.C1189R	Variant of Uncertain Significance
T1188P	6.57185668094e-06	Variant of Uncertain Significance	None	5	1.89739	4.84431666666667	Multiple	-4	0.9	None	TMD2	Stability	14.26	1.281849	T	0.442	NA	Moderate	NA	Moderate	NA	NA	NC_000016.10:g.16161509T>G	NP_001162.5:p.T1188P	Variant of Uncertain Significance
A1187V	1e-06	Variant of Uncertain Significance	None	-0.132281	-0.436847	0.881305	None	-2	-2.4	Membrane-bound	TMD2	NA	25.5	3.717285	A	0.752	CADD+REVEL	NA	NA	Moderate	Supporting	NA	NC_000016.10:g.16161511G>A	NP_001162.5:p.A1187V	Variant of Uncertain Significance
A1186D	5.912883516194e-05	Variant of Uncertain Significance	None	0.9648835	1.771547	1.18247333333333	None	-3	5.3	Membrane-bound	TMD2	MembraneInteractions	25.5	3.729552	A	0.842	CADD+REVEL	Moderate	NA	Moderate	Supporting	NA	NC_000016.10:g.16161514G>T	NP_001162.5:p.A1186D	Variant of Uncertain Significance
V1183G	1e-06	Variant of Uncertain Significance	None	2.23943333333333	2.44334333333333	2.09933666666667	Multiple	-5	4.6	Membrane-bound	TMD2	MembraneInteractions	26	3.833911	V	0.934	CADD+REVEL	Moderate	NA	Moderate	Supporting	NA	NC_000016.10:g.16161523A>C	NP_001162.5:p.V1183G	Variant of Uncertain Significance
G1181D	1.314146790196e-05	Variant of Uncertain Significance	None	-0.706813666666667	-0.861505	-0.774287333333333	None	-3	3.1	None	TMD2	NA	21.3	2.264822	G	0.719	CADD+REVEL	NA	NA	Moderate	Supporting	NA	NC_000016.10:g.16161529C>T	NP_001162.5:p.G1181D	Variant of Uncertain Significance
L1177V	6.57142481632e-06	Variant of Uncertain Significance	None	2.03196	2.03514333333333	1.79418333333333	Multiple	-2	-0.4	Membrane-bound	TMD2	MembraneInteractions	22.9	2.727359	L	0.541	CADD+REVEL	Moderate	NA	Moderate	Supporting	NA	NC_000016.10:g.16161542G>C	NP_001162.5:p.L1177V	Variant of Uncertain Significance
V1175A	1.972127267946e-05	Variant of Uncertain Significance	None	1.72843	1.38726333333333	1.234872	None	-2	2.4	Membrane-bound	TMD2	MembraneInteractions	23.4	2.995372	V	0.542	CADD+REVEL	Moderate	NA	Moderate	Supporting	NA	NC_000016.10:g.16161547A>G	NP_001162.5:p.V1175A	Variant of Uncertain Significance
N1174S	6.57341186369e-06	Variant of Uncertain Significance	None	0.391023	0.568654	1.3056	None	0	-2.7	None	TMD2	NA	23.5	3.022911	N	0.548	CADD+REVEL	NA	NA	Moderate	Supporting	NA	NC_000016.10:g.16161550T>C	NP_001162.5:p.N1174S	Variant of Uncertain Significance
A1173T	1.314250417274e-05	Variant of Uncertain Significance	None	-0.121412783333333	0.3663941	0.902264333333333	None	-1	2.5	None	TMD2	NA	0.562	-0.18082	A	0.175	NA	NA	NA	Moderate	NA	NA	NC_000016.10:g.16161554C>T	NP_001162.5:p.A1173T	Variant of Uncertain Significance
A1172V	1.314371336189e-05	Variant of Uncertain Significance	None	0.5471695	0.806840666666667	0.0389950333333333	None	-2	-2.4	Membrane-bound	TMD2	NA	24.1	3.289189	A	0.824	CADD+REVEL	NA	NA	Moderate	Supporting	NA	NC_000016.10:g.16161556G>A	NP_001162.5:p.A1172V	Variant of Uncertain Significance
A1172E	1e-06	Variant of Uncertain Significance	None	0.646238333333333	1.29702033333333	-0.0414833333333333	None	-2	5.3	Membrane-bound	TMD2	MembraneInteractions	23.9	3.21079	A	0.899	CADD+REVEL	Moderate	NA	Moderate	Supporting	NA	NC_000016.10:g.16161556G>T	NP_001162.5:p.A1172E	Variant of Uncertain Significance
R1164Q	1.971505178486e-05	Pathogenic/Likely Pathogenic	Both	-1.28798833333333	-1.38594	-1.43973666666667	None	-2	-1	None	TMD2	NA	20.1	2.101864	R	0.569	CADD+REVEL	NA	Moderate	Moderate	Supporting	Supporting	NC_000016.10:g.16163008C>T	NP_001162.5:p.R1164Q	Updated: Likely Pathogenic
P1163L	1.31456139659e-05	Variant of Uncertain Significance	Both	0.521123	0.524309366666667	0.670430062333333	None	-7	-5.4	None	TMD2	NA	26.6	3.936551	P	0.704	CADD+REVEL	NA	NA	Moderate	Supporting	Supporting	NC_000016.10:g.16163011G>A	NP_001162.5:p.P1163L	Variant of Uncertain Significance
S1161N	1e-06	Variant of Uncertain Significance	None	-0.338843	-0.0846504	0.44888	None	0	2.7	None	TMD2	NA	16.91	1.682081	S	0.192	NA	NA	NA	Moderate	NA	NA	NC_000016.10:g.16163017C>T	NP_001162.5:p.S1161N	Variant of Uncertain Significance
R1159G	1e-06	Variant of Uncertain Significance	PXE	1.76633	2.36854333333333	1.28137	One	-9	-4.1	None	TMD2	Conformation	30	4.353871	R	0.894	CADD+REVEL	Moderate	NA	Moderate	Supporting	Supporting	NC_000016.10:g.16163024T>C	NP_001162.5:p.R1159G	Updated: Likely Pathogenic
Q1158R	6.56943896991e-06	Variant of Uncertain Significance	None	-0.64196	0.295771	0.348376	None	-2	1	None	TMD2	NA	26.6	3.947167	Q	0.827	CADD+REVEL	NA	NA	Moderate	Supporting	NA	NC_000016.10:g.16163026T>C	NP_001162.5:p.Q1158R	Variant of Uncertain Significance
D1155Y	6.56961160456e-06	Variant of Uncertain Significance	None	0.994957	4.37979	2.39005	Multiple	-11	-2.2	None	TMD2	Stability	28.7	4.201092	D	0.911	CADD+REVEL	Moderate	NA	Moderate	Supporting	NA	NC_000016.10:g.16163036C>A	NP_001162.5:p.D1155Y	Variant of Uncertain Significance
V1154A	1e-06	Variant of Uncertain Significance	None	0.710793166666667	0.737258666666667	0.696511666666667	None	-2	2.4	None	TMD2	NA	27	4.009079	V	0.714	CADD+REVEL	NA	NA	Moderate	Supporting	NA	NC_000016.10:g.16163038A>G	NP_001162.5:p.V1154A	Variant of Uncertain Significance
V1154I	6.56995690108e-06	Variant of Uncertain Significance	Both	-0.645513333333333	-0.250129	-0.65963	None	2	-0.3	None	TMD2	NA	17.41	1.755706	V	0.235	NA	NA	NA	Moderate	NA	Supporting	NC_000016.10:g.16163039C>T	NP_001162.5:p.V1154I	Variant of Uncertain Significance
R1153H	6.569956901082e-05	Variant of Uncertain Significance	Both	0.349357233333333	0.589210333333333	0.502763033333333	None	-2	-1.3	None	TMD2	NA	10.38	0.895308	R	0.156	NA	NA	NA	Moderate	NA	Supporting	NC_000016.10:g.16163041C>T	NP_001162.5:p.R1153H	Variant of Uncertain Significance
R1153C	4.600420609884e-05	Variant of Uncertain Significance	Both	1.18137833333333	1.77860333333333	0.837245666666667	None	-8	-7	None	TMD2	NA	24.6	3.47681	R	0.325	CADD	NA	NA	Moderate	NA	Supporting	NC_000016.10:g.16163042G>A	NP_001162.5:p.R1153C	Variant of Uncertain Significance
A1152V	1e-06	Variant of Uncertain Significance	None	-0.0934354333333333	-0.343488	0.795805666666667	None	-2	-2.4	None	TMD2	NA	14.88	1.370267	A	0.166	NA	NA	NA	Moderate	NA	NA	NC_000016.10:g.16163044G>A	NP_001162.5:p.A1152V	Variant of Uncertain Significance
A1144V	0.00011168779975034	Variant of Uncertain Significance	Both	0.0225846633333333	0.0727589333333333	0.0140979666666667	None	-2	-2.4	None	TMD2	NA	7.92	0.642573	A	0.172	NA	NA	NA	Moderate	NA	Supporting	NC_000016.10:g.16163068G>A	NP_001162.5:p.A1144V	Variant of Uncertain Significance
R1141Q	0.00015769554247266	Benign/Likely Benign	Both	2.01656333333333	0.0246150333333333	1.83843666666667	Multiple	-2	-1	None	TMD2	Stability	4.181	0.290705	R	0.256	NA	Moderate	NA	Moderate	NA	Supporting	NC_000016.10:g.16163077C>T	NP_001162.5:p.R1141Q	Benign/Likely Benign
F1140L	6.57004323088e-06	Variant of Uncertain Significance	None	1.59347	0.608992	0.328263	None	-3	-1	NBD-TMD_joint_instability	TMD2	Stability	26.4	3.909867	F	0.761	CADD+REVEL	Moderate	NA	Moderate	Supporting	NA	NC_000016.10:g.16163079G>T	NP_001162.5:p.F1140L	Variant of Uncertain Significance
A1139V	1e-06	Variant of Uncertain Significance	None	1.86229166666667	1.43893666666667	0.210229433333333	One	-2	-2.4	NBD-TMD_joint_instability	TMD2	Conformation	28.2	4.14565	A	0.887	CADD+REVEL	Moderate	NA	Moderate	Supporting	NA	NC_000016.10:g.16163083G>A	NP_001162.5:p.A1139V	Variant of Uncertain Significance
A1139T	3.285323801513e-05	Conflicting Interpretations of Pathogenicity	PXE	3.84472333333333	1.02679666666667	0.556460666666667	One	-1	2.5	NBD-TMD_joint_instability	TMD2	Conformation	26.1	3.862041	A	0.947	CADD+REVEL	Moderate	NA	Moderate	Supporting	Supporting	NC_000016.10:g.16163084C>T	NP_001162.5:p.A1139T	Updated: Likely Pathogenic
R1138P	1e-06	Pathogenic/Likely Pathogenic	PXE	3.13282	2.77934	2.4601	Multiple	-4	-2.9	NBD-TMD_joint_instability	TMD2	Stability	27.4	4.062535	R	0.971	CADD+REVEL	Moderate	Moderate	Moderate	Supporting	Supporting	NC_000016.10:g.16163086C>G	NP_001162.5:p.R1138P	Updated: Likely Pathogenic
R1138Q	5.914126877735e-05	Pathogenic/Likely Pathogenic	Both	1.01118	-0.129308	0.185546	None	-2	-1	NBD-TMD_joint_instability	TMD2	Stability	27.1	4.019395	R	0.958	CADD+REVEL	Moderate	Moderate	Moderate	Supporting	Supporting	NC_000016.10:g.16163086C>T	NP_001162.5:p.R1138Q	Updated: Likely Pathogenic
R1138W	3.943114008569e-05	Pathogenic/Likely Pathogenic	Both	0.8688265	-0.330342666666667	0.169777333333333	None	-2	-3.6	NBD-TMD_joint_instability	TMD2	NA	24.6	3.46566	R	0.912	CADD+REVEL	NA	Moderate	Moderate	Supporting	Supporting	NC_000016.10:g.16163087G>A	NP_001162.5:p.R1138W	Updated: Likely Pathogenic
T1135I	1e-06	Variant of Uncertain Significance	None	-0.34726	0.18825	-1.79507	None	-2	-5.2	NBD-TMD_joint_instability	TMD2	NA	18.13	1.853859	T	0.287	NA	NA	NA	Moderate	NA	NA	NC_000016.10:g.16163095G>A	NP_001162.5:p.T1135I	Variant of Uncertain Significance
T1135R	6.56918003494e-06	Variant of Uncertain Significance	None	1.43731	-0.0674332	0.529946333333333	None	-6	3.8	NBD-TMD_joint_instability	TMD2	Stability	17.92	1.824881	T	0.309	NA	Moderate	NA	Moderate	NA	NA	NC_000016.10:g.16163095G>C	NP_001162.5:p.T1135R	Variant of Uncertain Significance
G1133A	1e-06	Pathogenic/Likely Pathogenic	PXE	3.10767	4.44901	0.657231	Multiple	-2	-2.2	None	TMD2	Stability	25.8	3.795741	G	0.932	CADD+REVEL	Moderate	Moderate	Moderate	Supporting	Supporting	NC_000016.10:g.16163101C>G	NP_001162.5:p.G1133A	Updated: Likely Pathogenic
G1133C	1e-06	Pathogenic/Likely Pathogenic	PXE	1.74013	4.76033	1.34547	One	-9	-2.9	None	TMD2	Conformation	28.1	4.141022	G	0.966	CADD+REVEL	Moderate	Moderate	Moderate	Supporting	Supporting	NC_000016.10:g.16163102C>A	NP_001162.5:p.G1133C	Updated: Likely Pathogenic
T1130M	5.255205938382e-05	Pathogenic/Likely Pathogenic	Both	-1.68753	-0.56938	-0.579916	None	-4	-2.6	None	TMD2	NA	24.6	3.455298	T	0.796	CADD+REVEL	NA	Moderate	Moderate	Supporting	Supporting	NC_000016.10:g.16163110G>A	NP_001162.5:p.T1130M	Updated: Likely Pathogenic
E1129G	6.56874852203e-06	Variant of Uncertain Significance	None	-0.852565166666667	-0.1660921	0.196267133333333	None	-4	-3.1	None	TMD2	NA	29.9	4.344038	E	0.9	CADD+REVEL	NA	NA	Moderate	Supporting	NA	NC_000016.10:g.16163113T>C	NP_001162.5:p.E1129G	Variant of Uncertain Significance
M1127I	6.57004323088e-06	Variant of Uncertain Significance	Both	1.82939333333333	2.26867333333333	1.95928	Multiple	-1	-2.6	None	TMD2	Stability	19.73	2.062108	M	0.259	NA	Moderate	NA	Moderate	NA	Supporting	NC_000016.10:g.16163118C>T	NP_001162.5:p.M1127I	Variant of Uncertain Significance
M1127T	1.313836006989e-05	Variant of Uncertain Significance	PXE	4.03352	3.28892	2.48834	Multiple	-4	2.6	None	TMD2	Stability	23.2	2.900409	M	0.689	CADD+REVEL	Moderate	NA	Moderate	Supporting	Supporting	NC_000016.10:g.16163119A>G	NP_001162.5:p.M1127T	Updated: Likely Pathogenic
H1126P	1e-06	Variant of Uncertain Significance	None	3.86792	5	3.68952	Multiple	-4	-1.6	None	TMD2	Stability	27.9	4.121653	H	0.944	CADD+REVEL	Moderate	NA	Moderate	Supporting	NA	NC_000016.10:g.16163122T>G	NP_001162.5:p.H1126P	Variant of Uncertain Significance
C1124R	6.56883482007e-06	Variant of Uncertain Significance	PXE	-0.821054	-0.315615	2.7194	One	-8	7	None	TMD2	Conformation	29.6	4.306934	C	0.766	CADD+REVEL	Moderate	NA	Moderate	Supporting	Supporting	NC_000016.10:g.16163129A>G	NP_001162.5:p.C1124R	Updated: Likely Pathogenic
V1123L	1e-06	Variant of Uncertain Significance	None	-0.399928	-1.34968	-0.7912	None	-2	0.4	None	TMD2	NA	24.9	3.544586	V	0.491	CADD	NA	NA	Moderate	NA	NA	NC_000016.10:g.16163132C>G	NP_001162.5:p.V1123L	Variant of Uncertain Significance
S1121L	1e-06	Pathogenic/Likely Pathogenic	PXE	0.314649666666667	-0.306175333333333	0.4999053	None	-8	-4.6	None	TMD2	NA	32	4.48007	S	0.864	CADD+REVEL	NA	Moderate	Moderate	Supporting	Supporting	NC_000016.10:g.16163137G>A	NP_001162.5:p.S1121L	Updated: Likely Pathogenic
S1121W	1e-06	Pathogenic/Likely Pathogenic	PXE	0.426152333333333	0.172287	0.495639	None	-5	0.1	None	TMD2	NA	32	4.530567	S	0.844	CADD+REVEL	NA	Moderate	Moderate	Supporting	Supporting	NC_000016.10:g.16163137G>C	NP_001162.5:p.S1121W	Updated: Likely Pathogenic
Y1120F	6.57695697354e-06	Variant of Uncertain Significance	None	-0.352069	-0.390144	-4.09053	One	2	-4.1	None	TMD2	Conformation	23.3	2.962324	Y	0.296	CADD	Moderate	NA	Moderate	NA	NA	NC_000016.10:g.16163140T>A	NP_001162.5:p.Y1120F	Variant of Uncertain Significance
R1114P	1e-06	Pathogenic/Likely Pathogenic	PXE	1.06362983333333	2.98187	2.75394	Multiple	-4	-2.9	None	TMD2	Stability	32	4.476478	R	0.915	CADD+REVEL	Moderate	Moderate	Moderate	Supporting	Supporting	NC_000016.10:g.16163158C>G	NP_001162.5:p.R1114P	Updated: Likely Pathogenic
R1114H	7.887264696603e-05	Pathogenic/Likely Pathogenic	Both	0.535672	1.275	3.83395	One	-2	-1.3	None	TMD2	Conformation	31	4.409364	R	0.906	CADD+REVEL	Moderate	Moderate	Moderate	Supporting	Supporting	NC_000016.10:g.16163158C>T	NP_001162.5:p.R1114H	Updated: Likely Pathogenic
R1114C	3.942388561816e-05	Pathogenic/Likely Pathogenic	Both	0.895345	1.15362	2.01296	One	-8	-7	None	TMD2	Conformation	32	4.725689	R	0.914	CADD+REVEL	Moderate	Moderate	Moderate	Supporting	Supporting	NC_000016.10:g.16163159G>A	NP_001162.5:p.R1114C	Updated: Likely Pathogenic
S1109L	1e-06	Variant of Uncertain Significance	Both	-2.13822	-3.02819	-1.12848	Multiple	-8	-4.6	None	TMD2	NA	23.1	2.820514	S	0.482	CADD	NA	NA	Moderate	NA	Supporting	NC_000016.10:g.16163173G>A	NP_001162.5:p.S1109L	Variant of Uncertain Significance
V1107A	3.942803070129e-05	Variant of Uncertain Significance	Both	0.0991605	0.875905	-0.235406	None	-2	2.4	None	TMD2	NA	18.02	1.838504	V	0.202	NA	NA	NA	Moderate	NA	Supporting	NC_000016.10:g.16163179A>G	NP_001162.5:p.V1107A	Variant of Uncertain Significance
S1103N	1e-06	Variant of Uncertain Significance	None	-1.09191	-0.373371	-0.0254129	None	0	2.7	None	TMD2	NA	25	3.59606	S	0.417	CADD	NA	NA	Moderate	NA	NA	NC_000016.10:g.16163191C>T	NP_001162.5:p.S1103N	Variant of Uncertain Significance
S1103R	6.57652443836e-06	Variant of Uncertain Significance	None	-1.56981	-1.41883	-0.180365	None	-3	3.7	None	TMD2	NA	23.7	3.129424	S	0.492	CADD	NA	NA	Moderate	NA	NA	NC_000016.10:g.16163192T>G	NP_001162.5:p.S1103R	Variant of Uncertain Significance
F1101L	1e-06	Variant of Uncertain Significance	None	-2.95225	-2.71098	-1.22298	Multiple	-3	-1	None	TMD2	NA	19.45	2.026162	F	0.2	NA	NA	NA	Moderate	NA	NA	NC_000016.10:g.16165628A>G	NP_001162.5:p.F1101L	Variant of Uncertain Significance
G1100E	6.57280698295e-06	Variant of Uncertain Significance	None	-1.1529	-1.00919	-0.589261	None	-4	3.1	None	TMD2	NA	20.9	2.198219	G	0.538	CADD+REVEL	NA	NA	Moderate	Supporting	NA	NC_000016.10:g.16165630C>T	NP_001162.5:p.G1100E	Variant of Uncertain Significance
A1099S	6.57418973111e-06	Variant of Uncertain Significance	None	-0.120744	-0.0229176	-0.783605	None	0	2.6	Membrane-bound	TMD2	MembraneInteractions	20.6	2.17031	A	0.459	CADD	Moderate	NA	Moderate	NA	NA	NC_000016.10:g.16165634C>A	NP_001162.5:p.A1099S	Variant of Uncertain Significance
A1099T	1e-06	Variant of Uncertain Significance	None	0.292843	-0.0725344	-0.591677	None	-1	2.5	Membrane-bound	TMD2	MembraneInteractions	16.66	1.644009	A	0.488	NA	Moderate	NA	Moderate	NA	NA	NC_000016.10:g.16165634C>T	NP_001162.5:p.A1099T	Variant of Uncertain Significance
L1097I	0.00793202250144577	Benign/Likely Benign	Both	-0.31033	0.074472	-1.09471	None	-1	-0.7	Membrane-bound	TMD2	NA	19.37	2.014974	L	0.303	NA	NA	NA	NA	NA	Supporting	NC_000016.10:g.16165640G>T	NP_001162.5:p.L1097I	Benign/Likely Benign
L1096F	6.56995690108e-06	Variant of Uncertain Significance	None	-0.423495	0.181681	0.327101	None	-3	1	Membrane-bound	TMD2	MembraneInteractions	11.66	1.002831	L	0.23	NA	Moderate	NA	Moderate	NA	NA	NC_000016.10:g.16165643G>A	NP_001162.5:p.L1096F	Variant of Uncertain Significance
L1094P	6.57064760302e-06	Variant of Uncertain Significance	None	2.93059	2.72396	2.79696	Multiple	-7	5.4	None	TMD2	Stability	25.9	3.818895	L	0.716	CADD+REVEL	Moderate	NA	Moderate	Supporting	NA	NC_000016.10:g.16165648A>G	NP_001162.5:p.L1094P	Variant of Uncertain Significance
L1092P	6.56969792528e-06	Variant of Uncertain Significance	None	-1.82416	-1.38226	-1.384	One	-7	5.4	Membrane-bound	TMD2	MembraneInteractions	24.4	3.393409	L	0.631	CADD+REVEL	Moderate	NA	Moderate	Supporting	NA	NC_000016.10:g.16165654A>G	NP_001162.5:p.L1092P	Variant of Uncertain Significance
V1082L	1e-06	Variant of Uncertain Significance	None	-0.882364	-0.738479	-0.650424	None	-2	0.4	Membrane-bound	TMD2	NA	6.707	0.51948	V	0.191	NA	NA	NA	Moderate	NA	NA	NC_000016.10:g.16165685C>G	NP_001162.5:p.V1082L	Variant of Uncertain Significance
V1080A	2.629330178137e-05	Variant of Uncertain Significance	None	-2.46122	-2.20439	-2.99428	Multiple	-2	2.4	Membrane-bound	TMD2	MembraneInteractions	25.9	3.807843	V	0.788	CADD+REVEL	Moderate	NA	Moderate	Supporting	NA	NC_000016.10:g.16165690A>G	NP_001162.5:p.V1080A	Variant of Uncertain Significance
V1079L	6.56935265598e-06	Variant of Uncertain Significance	None	-3.89266	-4.10125	-5	Multiple	-2	0.4	None	TMD2	NA	23.9	3.234539	V	0.577	CADD+REVEL	NA	NA	Moderate	Supporting	NA	NC_000016.10:g.16165694C>G	NP_001162.5:p.V1079L	Variant of Uncertain Significance
V1076F	1.313836006989e-05	Variant of Uncertain Significance	None	-1.72229	0.981188	2.06574	One	-8	1.4	None	TMD2	Conformation	25	3.592922	V	0.732	CADD+REVEL	Moderate	NA	Moderate	Supporting	NA	NC_000016.10:g.16165703C>A	NP_001162.5:p.V1076F	Variant of Uncertain Significance
A1070P	1e-06	Variant of Uncertain Significance	PXE	3.1105	5	4.17216	Multiple	-2	3.4	None	TMD2	Stability	20.2	2.11098	A	0.54	CADD+REVEL	Moderate	NA	Moderate	Supporting	Supporting	NC_000016.10:g.16165721C>G	NP_001162.5:p.A1070P	Updated: Likely Pathogenic
A1070T	1e-06	Variant of Uncertain Significance	None	0.525538	-0.0132712	0.854612	None	-1	2.5	None	TMD2	NA	9.092	0.769272	A	0.13	NA	NA	NA	Moderate	NA	NA	NC_000016.10:g.16165721C>T	NP_001162.5:p.A1070T	Variant of Uncertain Significance
Y1069D	6.56926634433e-06	Variant of Uncertain Significance	None	-0.597813	1.17231	-0.43405	None	-11	2.2	Ligand-adjacent	TMD2	Ligandbinding	23.3	2.960731	Y	0.617	CADD+REVEL	Moderate	NA	Moderate	Supporting	NA	NC_000016.10:g.16165724A>C	NP_001162.5:p.Y1069D	Variant of Uncertain Significance
R1064Q	1.971064769188e-05	Variant of Uncertain Significance	None	-1.76781	-0.941314	-0.0011515	None	-2	-1	Ligand-adjacent;Membrane-bound	TMD2	Ligandbinding	18.38	1.886671	R	0.261	NA	Moderate	NA	Moderate	NA	NA	NC_000016.10:g.16165738C>T	NP_001162.5:p.R1064Q	Variant of Uncertain Significance
R1064W	0.0175340629886084	Benign/Likely Benign	Both	5	0.0283393	-1.96364	Multiple	-2	-3.6	Ligand-adjacent;Membrane-bound	TMD2	Ligandbinding	25.8	3.782241	R	0.66	CADD+REVEL	Moderate	NA	NA	Supporting	Supporting	NC_000016.10:g.16165739G>A	NP_001162.5:p.R1064W	Benign/Likely Benign
L1063R	1.972049485295e-05	Pathogenic/Likely Pathogenic	PXE	1.20762	0.576419	0.301323	None	-8	8.3	None	TMD2	NA	25.1	3.629917	L	0.898	CADD+REVEL	NA	Moderate	Moderate	Supporting	Supporting	NC_000016.10:g.16165741A>C	NP_001162.5:p.L1063R	Updated: Likely Pathogenic
L1063P	1e-06	Variant of Uncertain Significance	PXE	4.37755	3.67985	3.49749	Multiple	-7	5.4	None	TMD2	Stability	25.5	3.726633	L	0.853	CADD+REVEL	Moderate	Moderate	Moderate	Supporting	Supporting	NC_000016.10:g.16165741A>G	NP_001162.5:p.L1063P	Updated: Likely Pathogenic
K1062E	6.57142481632e-06	Variant of Uncertain Significance	None	1.99581	1.94799	1.24046	Multiple	-4	-0.4	None	TMD2	Stability	23.1	2.819124	K	0.666	CADD+REVEL	Moderate	NA	Moderate	Supporting	NA	NC_000016.10:g.16165745T>C	NP_001162.5:p.K1062E	Variant of Uncertain Significance
P1060R	6.5695252861e-06	Variant of Uncertain Significance	None	0.619295	0.964344	5	One	-4	2.9	None	TMD2	Conformation	25.2	3.640064	P	0.914	CADD+REVEL	Moderate	NA	Moderate	Supporting	NA	NC_000016.10:g.16165750G>C	NP_001162.5:p.P1060R	Variant of Uncertain Significance
P1060S	1.313991380216e-05	Variant of Uncertain Significance	None	2.88061	3.00852	3.46967	Multiple	-2	-0.8	None	TMD2	Stability	23.3	2.94977	P	0.725	CADD+REVEL	Moderate	NA	Moderate	Supporting	NA	NC_000016.10:g.16165751G>A	NP_001162.5:p.P1060S	Variant of Uncertain Significance
V1057A	1.314094982785e-05	Variant of Uncertain Significance	None	-0.448506	-0.0917905	0.723934	None	-2	2.4	None	TMD2	NA	17.55	1.774591	V	0.261	NA	NA	NA	Moderate	NA	NA	NC_000016.10:g.16165759A>G	NP_001162.5:p.V1057A	Variant of Uncertain Significance
V1057E	1e-06	Variant of Uncertain Significance	None	0.268505	-0.534263	-0.320597	None	-6	7.7	None	TMD2	NA	22.7	2.631699	V	0.398	CADD	NA	NA	Moderate	NA	NA	NC_000016.10:g.16165759A>T	NP_001162.5:p.V1057E	Variant of Uncertain Significance
V1057L	6.56892112039e-06	Variant of Uncertain Significance	None	-0.513258	-0.502079	-0.419045	None	-2	0.4	None	TMD2	NA	20.1	2.103572	V	0.332	CADD	NA	NA	Moderate	NA	NA	NC_000016.10:g.16165760C>A	NP_001162.5:p.V1057L	Variant of Uncertain Significance
D1056E	1e-06	Pathogenic/Likely Pathogenic	PXE	0.591878	0.19983	-0.0748173	None	2	0	None	TMD2	NA	1.319	-0.00264	D	0.571	REVEL	NA	Moderate	Moderate	NA	Supporting	NC_000016.10:g.16165761G>T	NP_001162.5:p.D1056E	Pathogenic/Likely Pathogenic
D1053E	3.941663381947e-05	Benign/Likely Benign	None	-1.00263	-0.35607	-0.81424	None	2	0	None	TMD2	NA	23.4	3.000539	D	0.586	CADD+REVEL	NA	NA	Moderate	Supporting	NA	NC_000016.10:g.16165770G>C	NP_001162.5:p.D1053E	Benign/Likely Benign
D1053Y	6.56805821926e-06	Variant of Uncertain Significance	None	-1.14804	-0.317637	1.01486	None	-11	-2.2	None	TMD2	NA	23.2	2.8957	D	0.753	CADD+REVEL	NA	NA	Moderate	Supporting	NA	NC_000016.10:g.16165772C>A	NP_001162.5:p.D1053Y	Variant of Uncertain Significance
T1052I	6.56866222625e-06	Variant of Uncertain Significance	None	0.9724	-0.610444	-1.12296	None	-2	-5.2	None	TMD2	NA	15.55	1.470939	T	0.264	NA	NA	NA	Moderate	NA	NA	NC_000016.10:g.16165774G>A	NP_001162.5:p.T1052I	Variant of Uncertain Significance
S1049A	1.971323809648e-05	Variant of Uncertain Significance	Both	-0.105252	0.198695	-0.223589	None	0	-2.6	None	TMD2	NA	23.4	2.981335	S	0.711	CADD+REVEL	NA	NA	Moderate	Supporting	Supporting	NC_000016.10:g.16165784A>C	NP_001162.5:p.S1049A	Variant of Uncertain Significance
R1047H	6.57168392828e-06	Variant of Uncertain Significance	None	1.68367	1.76292	3.63505	One	-2	-1.3	None	TMD2	Conformation	22.8	2.698741	R	0.865	CADD+REVEL	Moderate	NA	Moderate	Supporting	NA	NC_000016.10:g.16165789C>T	NP_001162.5:p.R1047H	Variant of Uncertain Significance
R1047C	1.97085758583e-05	Variant of Uncertain Significance	None	1.9675	1.10821	0.427851	One	-8	-7	None	TMD2	Conformation	26.7	3.96211	R	0.921	CADD+REVEL	Moderate	NA	Moderate	Supporting	NA	NC_000016.10:g.16165790G>A	NP_001162.5:p.R1047C	Variant of Uncertain Significance
N1046T	6.57505424419e-06	Variant of Uncertain Significance	None	0.677465	0.834281	-1.14047	None	-2	-2.8	None	TMD2	NA	24	3.25602	N	0.792	CADD+REVEL	NA	NA	Moderate	Supporting	NA	NC_000016.10:g.16165792T>G	NP_001162.5:p.N1046T	Variant of Uncertain Significance
L1045P	1.970598667875e-05	Variant of Uncertain Significance	None	3.81941	1.05252	4.02718	Multiple	-7	5.4	None	TMD2	Stability	25.5	3.726599	L	0.931	CADD+REVEL	Moderate	NA	Moderate	Supporting	NA	NC_000016.10:g.16165795A>G	NP_001162.5:p.L1045P	Variant of Uncertain Significance
L1045V	6.56866222625e-06	Variant of Uncertain Significance	None	0.773804	0.862336	1.63265	None	-2	-0.4	None	TMD2	NA	19.61	2.046255	L	0.544	REVEL	NA	NA	Moderate	NA	NA	NC_000016.10:g.16165796G>C	NP_001162.5:p.L1045V	Variant of Uncertain Significance
G1042S	1e-06	Variant of Uncertain Significance	PXE	-0.140381	0.0139232	5	One	-2	0.4	None	TMD2	Conformation	24.6	3.457242	G	0.986	CADD+REVEL	Moderate	NA	Moderate	Supporting	Supporting	NC_000016.10:g.16165805C>T	NP_001162.5:p.G1042S	Updated: Likely Pathogenic
I1041T	6.56978424828e-06	Variant of Uncertain Significance	None	0.0585959	0.0332343	0.93979	None	-2	5.2	None	TMD2	NA	14.11	1.261964	I	0.332	NA	NA	NA	Moderate	NA	NA	NC_000016.10:g.16165807A>G	NP_001162.5:p.I1041T	Variant of Uncertain Significance
I1041V	6.5708203012e-06	Variant of Uncertain Significance	None	0.540287	0.554364	1.07917	None	2	0.3	None	TMD2	NA	0.005	-1.070678	I	0.184	NA	NA	NA	Moderate	NA	NA	NC_000016.10:g.16165808T>C	NP_001162.5:p.I1041V	Variant of Uncertain Significance
P1040L	1e-06	Variant of Uncertain Significance	PXE	0.79163	0.564902	1.42274	None	-7	-5.4	None	TMD2	NA	23.8	3.157292	P	0.717	CADD+REVEL	NA	NA	Moderate	Supporting	Supporting	NC_000016.10:g.16165810G>A	NP_001162.5:p.P1040L	Variant of Uncertain Significance
R1038Q	3.942492180723e-05	Variant of Uncertain Significance	None	-0.0647734	-0.0597814	0.214318	None	-2	-1	None	TMD2	NA	5.396	0.397285	R	0.259	NA	NA	NA	Moderate	NA	NA	NC_000016.10:g.16165816C>T	NP_001162.5:p.R1038Q	Variant of Uncertain Significance
R1038W	6.57064760302e-06	Variant of Uncertain Significance	None	0.487413	0.123593	0.46718	None	-2	-3.6	None	TMD2	NA	16.94	1.687044	R	0.316	NA	NA	NA	Moderate	NA	NA	NC_000016.10:g.16165817G>A	NP_001162.5:p.R1038W	Variant of Uncertain Significance
S1031C	1e-06	Variant of Uncertain Significance	None	-1.05088	-0.575616	-1.2273	None	-3	-3.3	None	TMD2	NA	16.36	1.597097	S	0.491	NA	NA	NA	Moderate	NA	NA	NC_000016.10:g.16165837G>C	NP_001162.5:p.S1031C	Variant of Uncertain Significance
R1030P	6.57125208637e-06	Variant of Uncertain Significance	None	4.12548	2.63451	5	Multiple	-4	-2.9	None	TMD2	Stability	18.28	1.873277	R	0.665	REVEL	Moderate	NA	Moderate	NA	NA	NC_000016.10:g.16165840C>G	NP_001162.5:p.R1030P	Variant of Uncertain Significance
R1030Q	1.971375625911e-05	Variant of Uncertain Significance	None	0.614891	0.566446	2.06029	One	-2	-1	None	TMD2	Conformation	22.5	2.527674	R	0.61	CADD+REVEL	Moderate	NA	Moderate	Supporting	NA	NC_000016.10:g.16165840C>T	NP_001162.5:p.R1030Q	Variant of Uncertain Significance
V1029A	1e-06	Variant of Uncertain Significance	None	1.17055	1.00231	0.908855	None	-2	2.4	None	TMD2	NA	6.738	0.522549	V	0.21	NA	NA	NA	Moderate	NA	NA	NC_000016.10:g.16165843A>G	NP_001162.5:p.V1029A	Variant of Uncertain Significance
V1029M	1.31406044678e-05	Variant of Uncertain Significance	None	-0.738076	-1.12218	-0.76508	None	-1	2.3	None	TMD2	NA	15.2	1.417378	V	0.147	NA	NA	NA	Moderate	NA	NA	NC_000016.10:g.16165844C>T	NP_001162.5:p.V1029M	Variant of Uncertain Significance
L1025P	6.56961160456e-06	Variant of Uncertain Significance	PXE	4.99438	4.17028	5	Multiple	-7	5.4	None	TMD2	Stability	28.2	4.155543	L	0.963	CADD+REVEL	Moderate	NA	Moderate	Supporting	Supporting	NC_000016.10:g.16165855A>G	NP_001162.5:p.L1025P	Updated: Likely Pathogenic
Q1022E	0.00172132870808367	Benign/Likely Benign	None	-0.211209	0.138214	0.317973	None	1	0	None	TMD2	NA	15.25	1.425269	Q	0.293	NA	NA	NA	Moderate	NA	NA	NC_000016.10:g.16165865G>C	NP_001162.5:p.Q1022E	Benign/Likely Benign
F1021L	1.970598667875e-05	Variant of Uncertain Significance	None	2.45311	0.828921	1.04549	One	-3	-1	None	TMD2	Conformation	23.6	3.066837	F	0.844	CADD+REVEL	Moderate	NA	Moderate	Supporting	NA	NC_000016.10:g.16165866G>T	NP_001162.5:p.F1021L	Variant of Uncertain Significance
L1020P	6.56978424828e-06	Variant of Uncertain Significance	None	5	5	5	Multiple	-7	5.4	None	TMD2	Stability	28.9	4.226621	L	0.981	CADD+REVEL	Moderate	NA	Moderate	Supporting	NA	NC_000016.10:g.16165870A>G	NP_001162.5:p.L1020P	Variant of Uncertain Significance
L1020F	6.56918003494e-06	Variant of Uncertain Significance	None	2.09396	0.179617	0.467736	One	-3	1	None	TMD2	Conformation	26	3.839178	L	0.821	CADD+REVEL	Moderate	NA	Moderate	Supporting	NA	NC_000016.10:g.16165871G>A	NP_001162.5:p.L1020F	Variant of Uncertain Significance
R1018K	1e-06	Variant of Uncertain Significance	None	-0.0729166	-0.143005	-0.332817	None	0	-0.6	None	TMD2	NA	16.11	1.558691	R	0.213	NA	NA	NA	Moderate	NA	NA	NC_000016.10:g.16165876C>T	NP_001162.5:p.R1018K	Variant of Uncertain Significance
A1016S	1e-06	Variant of Uncertain Significance	None	0.341217	0.558606	0.556481	None	0	2.6	None	TMD2	NA	25.6	3.740056	A	0.743	CADD+REVEL	NA	NA	Moderate	Supporting	NA	NC_000016.10:g.16165883C>A	NP_001162.5:p.A1016S	Variant of Uncertain Significance
A1016P	6.57142481632e-06	Variant of Uncertain Significance	None	2.69759	1.27758	4.79635	Multiple	-2	3.4	None	TMD2	Stability	26.1	3.846381	A	0.905	CADD+REVEL	Moderate	NA	Moderate	Supporting	NA	NC_000016.10:g.16165883C>G	NP_001162.5:p.A1016P	Variant of Uncertain Significance
A1016T	6.57142481632e-06	Variant of Uncertain Significance	None	-0.233426	-0.217595	1.61269	None	-1	2.5	None	TMD2	NA	26	3.842614	A	0.808	CADD+REVEL	NA	NA	Moderate	Supporting	NA	NC_000016.10:g.16165883C>T	NP_001162.5:p.A1016T	Variant of Uncertain Significance
R1015Q	3.286273891211e-05	Variant of Uncertain Significance	None	-0.324796	-0.15363	-0.416668	None	-2	-1	None	TMD2	NA	16.05	1.549513	R	0.158	NA	NA	NA	Moderate	NA	NA	NC_000016.10:g.16165885C>T	NP_001162.5:p.R1015Q	Variant of Uncertain Significance
R1015W	3.286187496713e-05	Variant of Uncertain Significance	Both	-1.28116	-0.383268	-0.209616	None	-2	-3.6	None	TMD2	NA	24.3	3.374922	R	0.435	CADD	NA	NA	Moderate	NA	Supporting	NC_000016.10:g.16165886G>A	NP_001162.5:p.R1015W	Variant of Uncertain Significance
G1012D	6.57099300846e-06	Variant of Uncertain Significance	None	0.938966	0.271898	4.65772	One	-3	3.1	None	TMD2	Conformation	23.2	2.897993	G	0.64	CADD+REVEL	Moderate	NA	Moderate	Supporting	NA	NC_000016.10:g.16165894C>T	NP_001162.5:p.G1012D	Variant of Uncertain Significance
L1011P	1e-06	Variant of Uncertain Significance	PXE	3.81	3.42354	2.84966	Multiple	-7	5.4	None	TMD2	Stability	25.7	3.779897	L	0.917	CADD+REVEL	Moderate	NA	Moderate	Supporting	Supporting	NC_000016.10:g.16165897A>G	NP_001162.5:p.L1011P	Updated: Likely Pathogenic
A1008V	6.57116572479e-06	Variant of Uncertain Significance	None	0.188153	-0.427349	0.529509	None	-2	-2.4	None	TMD2	NA	15.61	1.47965	A	0.24	NA	NA	NA	Moderate	NA	NA	NC_000016.10:g.16165906G>A	NP_001162.5:p.A1008V	Variant of Uncertain Significance
M1006I	1e-06	Variant of Uncertain Significance	None	-0.94227	-0.627411	-0.386678	None	-1	-2.6	Membrane-bound	TMD2	NA	21.5	2.288483	M	0.338	CADD	NA	NA	Moderate	NA	NA	NC_000016.10:g.16165911C>T	NP_001162.5:p.M1006I	Variant of Uncertain Significance
C996S	1e-06	Variant of Uncertain Significance	None	-0.540073	-0.389467	0.0566907	None	-3	3.3	Membrane-bound	TMD2	MembraneInteractions	24.1	3.308856	C	0.705	CADD+REVEL	Moderate	NA	Moderate	Supporting	NA	NC_000016.10:g.16169654C>G	NP_001162.5:p.C996S	Variant of Uncertain Significance
G995S	1.972205056733e-05	Variant of Uncertain Significance	None	0.876683	1.07275	4.48901	One	-2	0.4	Membrane-bound	TMD2	Conformation	28.6	4.19132	G	0.899	CADD+REVEL	Moderate	NA	Moderate	Supporting	NA	NC_000016.10:g.16169658C>T	NP_001162.5:p.G995S	Variant of Uncertain Significance
L993F	1e-06	Variant of Uncertain Significance	None	0.00879185	-0.58106	-0.4143	None	-3	1	Membrane-bound	TMD2	MembraneInteractions	22.2	2.434274	L	0.286	CADD	Moderate	NA	Moderate	NA	NA	NC_000016.10:g.16169664G>A	NP_001162.5:p.L993F	Variant of Uncertain Significance
G992R	1.314440442703e-05	Variant of Uncertain Significance	PXE	-1.11282	-1.0331	-1.16037	None	-9	4.1	None	TMD2	NA	26.3	3.890799	G	0.87	CADD+REVEL	NA	NA	Moderate	Supporting	Supporting	NC_000016.10:g.16169667C>G	NP_001162.5:p.G992R	Variant of Uncertain Significance
G989R	1.314129520605e-05	Variant of Uncertain Significance	Both	-0.939719	-1.20337	-0.407023	None	-9	4.1	None	TMD2	NA	24.7	3.50876	G	0.59	CADD+REVEL	NA	NA	Moderate	Supporting	Supporting	NC_000016.10:g.16169676C>T	NP_001162.5:p.G989R	Variant of Uncertain Significance
R987H	2.627948229419e-05	Variant of Uncertain Significance	None	1.82727	0.607288	-0.173194	One	-2	-1.3	None	TMD2	Conformation	27.8	4.106001	R	0.788	CADD+REVEL	Moderate	NA	Moderate	Supporting	NA	NC_000016.10:g.16169681C>T	NP_001162.5:p.R987H	Variant of Uncertain Significance
R987C	2.627568448158e-05	Variant of Uncertain Significance	None	2.00141	0.379189	-0.145564	One	-8	-7	None	TMD2	Conformation	32	4.483244	R	0.806	CADD+REVEL	Moderate	NA	Moderate	Supporting	NA	NC_000016.10:g.16169682G>A	NP_001162.5:p.R987C	Variant of Uncertain Significance
R987S	1e-06	Variant of Uncertain Significance	None	2.23203	1.70096	-0.201959	One	-3	-3.7	None	TMD2	Conformation	27.5	4.072167	R	0.831	CADD+REVEL	Moderate	NA	Moderate	Supporting	NA	NC_000016.10:g.16169682G>T	NP_001162.5:p.R987S	Variant of Uncertain Significance
A985V	1e-06	Variant of Uncertain Significance	None	0.139506	0.1253	0.438461	None	-2	-2.4	None	TMD2	NA	24.1	3.307706	A	0.405	CADD	NA	NA	Moderate	NA	NA	NC_000016.10:g.16169687G>A	NP_001162.5:p.A985V	Variant of Uncertain Significance
T982M	1.97085758583e-05	Variant of Uncertain Significance	None	-0.305938	-0.0809775	-0.650142	None	-4	-2.6	None	TMD2	NA	12.24	1.050208	T	0.147	NA	NA	NA	Moderate	NA	NA	NC_000016.10:g.16169696G>A	NP_001162.5:p.T982M	Variant of Uncertain Significance
Q981H	1.970624556609e-05	Variant of Uncertain Significance	PXE	3.16443	0.412023	0.557765	One	1	-0.3	None	TMD2	Conformation	24.5	3.445356	Q	0.759	CADD+REVEL	Moderate	NA	Moderate	Supporting	Supporting	NC_000016.10:g.16169698C>A	NP_001162.5:p.Q981H	Updated: Likely Pathogenic
Q980R	6.56892112039e-06	Variant of Uncertain Significance	None	-0.135087	-1.02248	-0.124673	None	-2	1	None	TMD2	NA	1.296	-0.006295	Q	0.317	NA	NA	NA	Moderate	NA	NA	NC_000016.10:g.16169702T>C	NP_001162.5:p.Q980R	Variant of Uncertain Significance
G979R	4.598305196084e-05	Variant of Uncertain Significance	None	-0.627225	-0.63072	-0.146726	None	-9	4.1	None	TMD2	NA	24.8	3.522715	G	0.698	CADD+REVEL	NA	NA	Moderate	Supporting	NA	NC_000016.10:g.16169706C>G	NP_001162.5:p.G979R	Variant of Uncertain Significance
G978V	6.56874852203e-06	Variant of Uncertain Significance	None	-0.0575955	-0.0622144	0.0207343	None	-5	-4.6	None	TMD2	NA	14.15	1.268062	G	0.348	NA	NA	NA	Moderate	NA	NA	NC_000016.10:g.16169708C>A	NP_001162.5:p.G978V	Variant of Uncertain Significance
A976S	6.56805821926e-06	Variant of Uncertain Significance	None	0.154179	0.00552892	0.150429	None	0	2.6	None	TMD2	NA	2.585	0.150947	A	0.296	NA	NA	NA	Moderate	NA	NA	NC_000016.10:g.16169715C>A	NP_001162.5:p.A976S	Variant of Uncertain Significance
A976T	1e-06	Variant of Uncertain Significance	None	0.369882	0.123803	-0.0246108	None	-1	2.5	None	TMD2	NA	2.463	0.139028	A	0.287	NA	NA	NA	Moderate	NA	NA	NC_000016.10:g.16169715C>T	NP_001162.5:p.A976T	Variant of Uncertain Significance
D974E	5.911951338071e-05	Variant of Uncertain Significance	Both	-0.205093	-0.222194	-0.66477	None	2	0	None	TMD2	NA	20.2	2.110424	D	0.671	CADD+REVEL	NA	NA	Moderate	Supporting	Supporting	NC_000016.10:g.16169719G>T	NP_001162.5:p.D974E	Variant of Uncertain Significance
D974V	1e-06	Variant of Uncertain Significance	None	-2.46887	-2.28825	-0.973844	Multiple	-8	-7.7	None	TMD2	NA	25	3.600321	D	0.918	CADD+REVEL	NA	NA	Moderate	Supporting	NA	NC_000016.10:g.16169720T>A	NP_001162.5:p.D974V	Variant of Uncertain Significance
D974G	1.971557004284e-05	Variant of Uncertain Significance	None	-1.80461	-0.991686	-0.0116404	One	-3	-3.1	None	TMD2	Conformation	24.9	3.56389	D	0.899	CADD+REVEL	Moderate	NA	Moderate	Supporting	NA	NC_000016.10:g.16169720T>C	NP_001162.5:p.D974G	Variant of Uncertain Significance
D973N	1.313697928298e-05	Variant of Uncertain Significance	None	0.746282	-0.160564	-0.117702	None	2	0	None	TMD2	NA	23.1	2.830335	D	0.55	CADD+REVEL	NA	NA	Moderate	Supporting	NA	NC_000016.10:g.16169724C>T	NP_001162.5:p.D973N	Variant of Uncertain Significance
A972V	3.941663381947e-05	Variant of Uncertain Significance	None	-0.0887335	1.57111	0.596088	None	-2	-2.4	None	TMD2	NA	26	3.832752	A	0.564	CADD+REVEL	NA	NA	Moderate	Supporting	NA	NC_000016.10:g.16169726G>A	NP_001162.5:p.A972V	Variant of Uncertain Significance
W971R	1e-06	Variant of Uncertain Significance	PXE	1.96221	2.11921	0.768082	Multiple	-2	3.6	None	TMD2	Stability	31	4.415989	W	0.981	CADD+REVEL	Moderate	NA	Moderate	Supporting	Supporting	NC_000016.10:g.16169730A>G	NP_001162.5:p.W971R	Updated: Likely Pathogenic
L970Q	6.56926634433e-06	Variant of Uncertain Significance	None	0.901014	0.944975	-0.115598	None	-5	7.3	None	TMD2	NA	24.6	3.467488	L	0.649	CADD+REVEL	NA	NA	Moderate	Supporting	NA	NC_000016.10:g.16169732A>T	NP_001162.5:p.L970Q	Variant of Uncertain Significance
W967C	1e-06	Conflicting Interpretations of Pathogenicity	PXE	3.06307	0.446986	0.779669	One	-15	-3.4	None	TMD2	Conformation	29.7	4.320192	W	0.958	CADD+REVEL	Moderate	NA	Moderate	Supporting	Supporting	NC_000016.10:g.16169740C>G	NP_001162.5:p.W967C	Updated: Likely Pathogenic
W967R	1e-06	Variant of Uncertain Significance	None	1.99967	1.26028	0.575826	One	-2	3.6	None	TMD2	Conformation	31	4.434695	W	0.977	CADD+REVEL	Moderate	NA	Moderate	Supporting	NA	NC_000016.10:g.16169742A>G	NP_001162.5:p.W967R	Variant of Uncertain Significance
Y966C	1e-06	Variant of Uncertain Significance	None	1.822	1.13715	0.537006	One	-4	-3.8	None	TMD2	Conformation	29.2	4.257152	Y	0.94	CADD+REVEL	Moderate	NA	Moderate	Supporting	NA	NC_000016.10:g.16169744T>C	NP_001162.5:p.Y966C	Variant of Uncertain Significance
G965D	4.598969830757e-05	Variant of Uncertain Significance	None	1.01942	0.012638	-0.106764	None	-3	3.1	None	TMD2	NA	24	3.254729	G	0.633	CADD+REVEL	NA	NA	Moderate	Supporting	NA	NC_000016.10:g.16169747C>T	NP_001162.5:p.G965D	Variant of Uncertain Significance
G965S	6.56909372782e-06	Variant of Uncertain Significance	None	0.513319	0.378011	-0.659718	None	-2	0.4	None	TMD2	NA	14.49	1.315045	G	0.227	NA	NA	NA	Moderate	NA	NA	NC_000016.10:g.16169748C>T	NP_001162.5:p.G965S	Variant of Uncertain Significance
R964P	6.56866222625e-06	Variant of Uncertain Significance	Both	2.27358	2.93859	1.55441	Multiple	-4	-2.9	Membrane-bound	TMD2	MembraneInteractions	19.65	2.051695	R	0.689	REVEL	Moderate	NA	Moderate	NA	Supporting	NC_000016.10:g.16169750C>G	NP_001162.5:p.R964P	Variant of Uncertain Significance
R964Q	1.31373244525e-05	Variant of Uncertain Significance	None	-0.124316	-0.37544	0.193006	None	-2	-1	Membrane-bound	TMD2	NA	14.54	1.321489	R	0.237	NA	NA	NA	Moderate	NA	NA	NC_000016.10:g.16169750C>T	NP_001162.5:p.R964Q	Variant of Uncertain Significance
R964W	1.970831690973e-05	Variant of Uncertain Significance	None	4.25569	3.79311	2.99034	Multiple	-2	-3.6	Membrane-bound	TMD2	MembraneInteractions	25	3.593355	R	0.671	CADD+REVEL	Moderate	NA	Moderate	Supporting	NA	NC_000016.10:g.16169751G>A	NP_001162.5:p.R964W	Variant of Uncertain Significance
F962L	6.56857593273e-06	Variant of Uncertain Significance	None	0.0658574	0.0336734	-0.12878	None	-3	-1	None	TMD2	NA	19.96	2.09203	F	0.244	NA	NA	NA	Moderate	NA	NA	NC_000016.10:g.16169755G>C	NP_001162.5:p.F962L	Variant of Uncertain Significance
S961F	6.56848964149e-06	Variant of Uncertain Significance	Both	2.96497	-1.36524	-0.0955528	One	-6	-3.6	None	TMD2	Conformation	28.7	4.209032	S	0.728	CADD+REVEL	Moderate	NA	Moderate	Supporting	Supporting	NC_000016.10:g.16169759G>A	NP_001162.5:p.S961F	Updated: Likely Pathogenic
A960T	1.31390505722e-05	Variant of Uncertain Significance	None	-0.865056	0.760473	-0.626148	None	-1	2.5	Membrane-bound	TMD2	MembraneInteractions	24	3.255968	A	0.575	CADD+REVEL	Moderate	NA	Moderate	Supporting	NA	NC_000016.10:g.16169763C>T	NP_001162.5:p.A960T	Variant of Uncertain Significance
V959L	1e-06	Variant of Uncertain Significance	None	-0.169274	-0.700846	-0.5962	None	-2	0.4	Membrane-bound	TMD2	NA	20.6	2.162715	V	0.402	CADD	NA	NA	Moderate	NA	NA	NC_000016.10:g.16169766C>G	NP_001162.5:p.V959L	Variant of Uncertain Significance
Q958K	6.5675405874e-06	Variant of Uncertain Significance	None	-1.12119	-0.730767	-1.43311	None	-3	0.4	None	TMD2	NA	27.2	4.026668	Q	0.899	CADD+REVEL	NA	NA	Moderate	Supporting	NA	NC_000016.10:g.16169769G>T	NP_001162.5:p.Q958K	Variant of Uncertain Significance
Q957H	6.56909372782e-06	Variant of Uncertain Significance	None	0.185341	-0.155183	-0.176357	None	1	-0.3	Membrane-bound	TMD2	NA	23.8	3.168258	Q	0.795	CADD+REVEL	NA	NA	Moderate	Supporting	NA	NC_000016.10:g.16169770C>G	NP_001162.5:p.Q957H	Variant of Uncertain Significance
L955I	3.284503711489e-05	Variant of Uncertain Significance	None	0.305525	0.326517	-0.0641303	None	-1	-0.7	Membrane-bound	TMD2	NA	21.8	2.337392	L	0.342	CADD	NA	NA	Moderate	NA	NA	NC_000016.10:g.16169778G>T	NP_001162.5:p.L955I	Variant of Uncertain Significance
F954S	6.57237499342e-06	Variant of Uncertain Significance	None	-0.73499	0.11909	1.56524	None	-6	3.6	Membrane-bound	TMD2	MembraneInteractions	27.3	4.045305	F	0.867	CADD+REVEL	Moderate	NA	Moderate	Supporting	NA	NC_000016.10:g.16169780A>G	NP_001162.5:p.F954S	Variant of Uncertain Significance
L953H	2.627948229419e-05	Variant of Uncertain Significance	PXE	2.28665	1.60882	2.30345	Multiple	-6	7	Membrane-bound	TMD2	MembraneInteractions	26.5	3.928278	L	0.882	CADD+REVEL	Moderate	NA	Moderate	Supporting	Supporting	NC_000016.10:g.16169783A>T	NP_001162.5:p.L953H	Updated: Likely Pathogenic
F952C	1e-06	Variant of Uncertain Significance	PXE	1.27498	1.3558	1.39703	None	-13	0.3	Membrane-bound	TMD2	NA	29	4.239221	F	0.891	CADD+REVEL	NA	NA	Moderate	Supporting	Supporting	NC_000016.10:g.16169786A>C	NP_001162.5:p.F952C	Variant of Uncertain Significance
A950V	6.568834820079e-05	Benign/Likely Benign	None	-0.157789	0.918917	0.0246286	None	-2	-2.4	Membrane-bound	TMD2	NA	10.6	0.915615	A	0.38	NA	NA	NA	Moderate	NA	NA	NC_000016.10:g.16169792G>A	NP_001162.5:p.A950V	Benign/Likely Benign
A950T	0.00036138086915384	Benign/Likely Benign	Both	0.0864617	0.997634	0.256994	None	-1	2.5	Membrane-bound	TMD2	MembraneInteractions	10.22	0.880096	A	0.534	REVEL	Moderate	NA	Moderate	NA	Supporting	NC_000016.10:g.16169793C>T	NP_001162.5:p.A950T	Benign/Likely Benign
L948P	1e-06	Variant of Uncertain Significance	PXE	2.47529	1.63328	1.82301	Multiple	-7	5.4	Membrane-bound	TMD2	MembraneInteractions	24.6	3.460163	L	0.586	CADD+REVEL	Moderate	NA	Moderate	Supporting	Supporting	NC_000016.10:g.16169798A>G	NP_001162.5:p.L948P	Updated: Likely Pathogenic
L946V	6.57021589729e-06	Variant of Uncertain Significance	None	0.483448	0.361675	-0.0885372	None	-2	-0.4	None	TMD2	NA	9.762	0.836512	L	0.369	NA	NA	NA	Moderate	NA	NA	NC_000016.10:g.16169805G>C	NP_001162.5:p.L946V	Variant of Uncertain Significance
L946I	0.0150394218134034	Benign/Likely Benign	Both	-0.51146	-0.712824	-0.426665	None	-1	-0.7	None	TMD2	NA	7.483	0.596962	L	0.121	NA	NA	NA	NA	NA	Supporting	NC_000016.10:g.16169805G>T	NP_001162.5:p.L946I	Benign/Likely Benign
P945T	6.57073395098e-06	Variant of Uncertain Significance	None	0.670068	-1.39086	0.668202	None	-4	-0.9	Membrane-bound	TMD2	NA	19.37	2.01553	P	0.45	NA	NA	NA	Moderate	NA	NA	NC_000016.10:g.16169808G>T	NP_001162.5:p.P945T	Variant of Uncertain Significance
T944I	1e-06	Variant of Uncertain Significance	PXE	0.0255018	-0.257043	0.441823	None	-2	-5.2	None	TMD2	NA	0.725	-0.128079	T	0.548	REVEL	NA	NA	Moderate	NA	Supporting	NC_000016.10:g.16169810G>A	NP_001162.5:p.T944I	Variant of Uncertain Significance
T944S	1.97127199611e-05	Variant of Uncertain Significance	None	0.294673	-0.88335	0.149098	None	0	0.1	None	TMD2	NA	0.289	-0.315671	T	0.22	NA	NA	NA	Moderate	NA	NA	NC_000016.10:g.16169810G>C	NP_001162.5:p.T944S	Variant of Uncertain Significance
T944N	6.5709066537e-06	Variant of Uncertain Significance	None	-0.0657844	0.0548685	0.0596743	None	-2	2.8	None	TMD2	NA	0.582	-0.173635	T	0.318	NA	NA	NA	Moderate	NA	NA	NC_000016.10:g.16169810G>T	NP_001162.5:p.T944N	Variant of Uncertain Significance
V942M	6.57142481632e-06	Variant of Uncertain Significance	None	-0.530933	-2.62278	-4.29999	Multiple	-1	2.3	Membrane-resting	L1	MembraneInteractions	7.818	0.631794	V	0.215	NA	Moderate	NA	Moderate	NA	NA	NC_000016.10:g.16169817C>T	NP_001162.5:p.V942M	Variant of Uncertain Significance
A941T	6.57177030348e-06	Variant of Uncertain Significance	None	0.330639	0.632307	0.0474824	None	-1	2.5	Membrane-resting	L1	MembraneInteractions	17.75	1.802862	A	0.397	NA	Moderate	NA	Moderate	NA	NA	NC_000016.10:g.16169820C>T	NP_001162.5:p.A941T	Variant of Uncertain Significance
R940H	1.314509556484e-05	Variant of Uncertain Significance	None	0.381204	0.64876	0.891758	None	-2	-1.3	Membrane-resting	L1	NA	9.268	0.787456	R	0.374	NA	NA	NA	Moderate	NA	NA	NC_000016.10:g.16169822C>T	NP_001162.5:p.R940H	Variant of Uncertain Significance
R940C	1e-06	Variant of Uncertain Significance	None	0.745668	0.931245	0.653763	None	-8	-7	Membrane-resting	L1	NA	23.9	3.225196	R	0.612	CADD+REVEL	NA	NA	Moderate	Supporting	NA	NC_000016.10:g.16169823G>A	NP_001162.5:p.R940C	Variant of Uncertain Significance
R940S	1e-06	Variant of Uncertain Significance	None	0.218856	0.507783	0.0142355	None	-3	-3.7	Membrane-resting	L1	NA	20.9	2.2015	R	0.55	CADD+REVEL	NA	NA	Moderate	Supporting	NA	NC_000016.10:g.16169823G>T	NP_001162.5:p.R940S	Variant of Uncertain Significance
Y938D	6.57168392828e-06	Variant of Uncertain Significance	None	4.58405	2.94249	4.9865	Multiple	-11	2.2	Membrane-resting	L1	MembraneInteractions	25	3.598429	Y	0.963	CADD+REVEL	Moderate	NA	Moderate	Supporting	NA	NC_000016.10:g.16169829A>C	NP_001162.5:p.Y938D	Variant of Uncertain Significance
A937D	6.57142481632e-06	Variant of Uncertain Significance	None	0.460715	0.273794	0.743943	None	-3	5.3	Membrane-resting	L1	MembraneInteractions	3.181	0.205028	A	0.357	NA	Moderate	NA	Moderate	NA	NA	NC_000016.10:g.16169831G>T	NP_001162.5:p.A937D	Variant of Uncertain Significance
A937T	6.57652443836e-06	Variant of Uncertain Significance	None	0.755793	0.532584	-0.349924	None	-1	2.5	Membrane-resting	L1	MembraneInteractions	7.798	0.629685	A	0.26	NA	Moderate	NA	Moderate	NA	NA	NC_000016.10:g.16169832C>T	NP_001162.5:p.A937T	Variant of Uncertain Significance
K931R	1e-06	Variant of Uncertain Significance	None	0.0921192	-0.163934	-0.590057	None	0	0.6	Membrane-resting;Regulatory-domain	L1	MembraneInteractions	16.82	1.669087	K	0.251	NA	Moderate	NA	Moderate	NA	NA	NC_000016.10:g.16169849T>C	NP_001162.5:p.K931R	Variant of Uncertain Significance
V930L	6.57557306119e-06	Variant of Uncertain Significance	None	-0.663757	-0.0823021	-0.193368	None	-2	0.4	Regulatory-domain	L1	NA	31	4.434408	V	0.815	CADD+REVEL	NA	NA	Moderate	Supporting	NA	NC_000016.10:g.16169853C>A	NP_001162.5:p.V930L	Variant of Uncertain Significance
G928D	1.973917963969e-05	Variant of Uncertain Significance	None	2.34527	0.186374	-0.929851	One	-3	3.1	Regulatory-domain	L1	Regulation	23.7	3.146179	G	0.813	CADD+REVEL	Moderate	NA	Moderate	Supporting	NA	NC_000016.10:g.16173288C>T	NP_001162.5:p.G928D	Variant of Uncertain Significance
G928S	8.554432512107e-05	Variant of Uncertain Significance	Both	3.92274	0.472562	0.962	One	-2	0.4	Regulatory-domain	L1	Stability	22.5	2.513148	G	0.704	CADD+REVEL	Moderate	NA	Moderate	Supporting	Supporting	NC_000016.10:g.16173289C>T	NP_001162.5:p.G928S	Updated: Likely Pathogenic
Y927H	6.57557306119e-06	Variant of Uncertain Significance	None	-0.000645914	-0.188938	-0.437214	None	-3	1.9	Regulatory-domain	L1	Regulation	9.081	0.768089	Y	0.189	NA	Moderate	NA	Moderate	NA	NA	NC_000016.10:g.16173292A>G	NP_001162.5:p.Y927H	Variant of Uncertain Significance
Q926R	6.57661094084e-06	Variant of Uncertain Significance	None	-0.382478	-0.0051847	-0.811802	None	-2	1	Regulatory-domain	L1	NA	0.183	-0.410092	Q	0.121	NA	NA	NA	Moderate	NA	NA	NC_000016.10:g.16173294T>C	NP_001162.5:p.Q926R	Variant of Uncertain Significance
D923E	6.57488132339e-06	Variant of Uncertain Significance	None	-0.658775	0.0832967	-0.169331	None	2	0	Regulatory-domain	L1	NA	7.81	0.630917	D	0.267	NA	NA	NA	Moderate	NA	NA	NC_000016.10:g.16173302G>C	NP_001162.5:p.D923E	Variant of Uncertain Significance
G921A	6.57574601838e-06	Variant of Uncertain Significance	None	-0.505233	-0.590526	-0.245521	None	-2	-2.2	Regulatory-domain	L1	NA	0.061	-0.635824	G	0.098	NA	NA	NA	Moderate	NA	NA	NC_000016.10:g.16173309C>G	NP_001162.5:p.G921A	Variant of Uncertain Significance
A920P	1e-06	Variant of Uncertain Significance	None	3.36739	2.20313	3.12129	Multiple	-2	3.4	Regulatory-domain	L1	Stability	0.101	-0.532464	A	0.178	NA	Moderate	NA	Moderate	NA	NA	NC_000016.10:g.16173313C>G	NP_001162.5:p.A920P	Variant of Uncertain Significance
W918G	1e-06	Variant of Uncertain Significance	None	0.881266	0.354934	1.30655	None	-15	-0.5	Regulatory-domain	L1	Regulation	6.141	0.465561	W	0.236	NA	Moderate	NA	Moderate	NA	NA	NC_000016.10:g.16173319A>C	NP_001162.5:p.W918G	Variant of Uncertain Significance
W918R	6.57643793815e-06	Variant of Uncertain Significance	None	0.448723	-0.179318	-1.3454	None	-2	3.6	Regulatory-domain	L1	NA	2.992	0.18834	W	0.162	NA	NA	NA	Moderate	NA	NA	NC_000016.10:g.16173319A>G	NP_001162.5:p.W918R	Variant of Uncertain Significance
G917R	6.57410329231e-06	Variant of Uncertain Significance	None	-0.190022	-0.687239	1.23313	None	-9	4.1	Regulatory-domain	L1	Regulation	16.53	1.624154	G	0.225	NA	Moderate	NA	Moderate	NA	NA	NC_000016.10:g.16173322C>G	NP_001162.5:p.G917R	Variant of Uncertain Significance
A916V	1e-06	Variant of Uncertain Significance	None	-0.519035	-0.73039	-0.189937	None	-2	-2.4	Regulatory-domain	L1	NA	20.4	2.140462	A	0.204	CADD	NA	NA	Moderate	NA	NA	NC_000016.10:g.16173324G>A	NP_001162.5:p.A916V	Variant of Uncertain Significance
D914H	6.57488132339e-06	Variant of Uncertain Significance	None	0.173873	0.364569	0.466751	None	-4	-0.3	Regulatory-domain	L1	Regulation	14.24	1.280396	D	0.207	NA	Moderate	NA	Moderate	NA	NA	NC_000016.10:g.16173331C>G	NP_001162.5:p.D914H	Variant of Uncertain Significance
P913L	1e-06	Variant of Uncertain Significance	None	-0.424778	-0.920947	-0.19796	None	-7	-5.4	Regulatory-domain	L1	Regulation	7.854	0.635534	P	0.239	NA	Moderate	NA	Moderate	NA	NA	NC_000016.10:g.16173333G>A	NP_001162.5:p.P913L	Variant of Uncertain Significance
P913H	1e-06	Variant of Uncertain Significance	None	-0.059453	1.59494	1.31305	None	-4	1.6	Regulatory-domain	L1	Regulation	13.49	1.181965	P	0.359	NA	Moderate	NA	Moderate	NA	NA	NC_000016.10:g.16173333G>T	NP_001162.5:p.P913H	Variant of Uncertain Significance
P913T	1e-06	Variant of Uncertain Significance	None	1.0017	-1.09221	1.12511	None	-4	-0.9	Regulatory-domain	L1	Regulation	2.294	0.121843	P	0.173	NA	Moderate	NA	Moderate	NA	NA	NC_000016.10:g.16173334G>T	NP_001162.5:p.P913T	Variant of Uncertain Significance
D912N	6.57488132339e-06	Variant of Uncertain Significance	None	-0.379465	-0.547572	-0.557906	None	2	0	Regulatory-domain	L1	NA	13.28	1.15645	D	0.126	NA	NA	NA	Moderate	NA	NA	NC_000016.10:g.16173337C>T	NP_001162.5:p.D912N	Variant of Uncertain Significance
V908I	1e-06	Variant of Uncertain Significance	None	0.892953	0.994787	-0.487292	None	2	-0.3	None	L1	NA	0.002	-1.261777	V	0.164	NA	NA	NA	Moderate	NA	NA	NC_000016.10:g.16173349C>T	NP_001162.5:p.V908I	Variant of Uncertain Significance
T906R	6.57436261554e-06	Variant of Uncertain Significance	None	-0.874876	-1.44423	-0.581448	None	-6	3.8	None	L1	NA	2.163	0.107927	T	0.273	NA	NA	NA	Moderate	NA	NA	NC_000016.10:g.16173354G>C	NP_001162.5:p.T906R	Variant of Uncertain Significance
E903G	6.57246138678e-06	Variant of Uncertain Significance	None	-1.81484	-5	0.347625	Multiple	-4	-3.1	Phosphorylation-adjacent	L1	Regulation	17.35	1.746385	E	0.122	NA	Moderate	NA	Moderate	NA	NA	NC_000016.10:g.16173363T>C	NP_001162.5:p.E903G	Variant of Uncertain Significance
E903Q	0.00718634528646757	Benign/Likely Benign	Both	0.433499	0.650664	-0.0130966	None	1	0	Phosphorylation-adjacent	L1	NA	10.74	0.92835	E	0.128	NA	NA	NA	NA	NA	Supporting	NC_000016.10:g.16173364C>G	NP_001162.5:p.E903Q	Benign/Likely Benign
S902A	6.57782221462e-06	Variant of Uncertain Significance	None	-1.78712	-1.92273	0.0928541	One	0	-2.6	Phosphorylation	L1	NA	8.185	0.670811	S	0.158	NA	NA	NA	Moderate	NA	NA	NC_000016.10:g.16173367A>C	NP_001162.5:p.S902A	Variant of Uncertain Significance
R899H	0.00119025699029381	Benign/Likely Benign	None	1.68755	0.791146	-0.108367	None	-2	-1.3	Phosphorylation-adjacent	L1	NA	0.549	-0.185521	R	0.174	NA	NA	NA	Moderate	NA	NA	NC_000016.10:g.16173375C>T	NP_001162.5:p.R899H	Benign/Likely Benign
R899C	0.00097310802814123	Benign/Likely Benign	Both	-0.179339	-0.316053	0.144051	None	-8	-7	Phosphorylation-adjacent	L1	Regulation	9.637	0.824336	R	0.251	NA	Moderate	NA	Moderate	NA	Supporting	NC_000016.10:g.16173376G>A	NP_001162.5:p.R899C	Benign/Likely Benign
D898Y	1e-06	Variant of Uncertain Significance	None	0.0411727	1.4492	0.306161	None	-11	-2.2	None	L1	NA	21.8	2.348465	D	0.238	CADD	NA	NA	Moderate	NA	NA	NC_000016.10:g.16173379C>A	NP_001162.5:p.D898Y	Variant of Uncertain Significance
D898N	1e-06	Variant of Uncertain Significance	None	-0.259908	0.739713	0.272974	None	2	0	None	L1	NA	13.49	1.181589	D	0.151	NA	NA	NA	Moderate	NA	NA	NC_000016.10:g.16173379C>T	NP_001162.5:p.D898N	Variant of Uncertain Significance
K897N	6.57591898467e-06	Variant of Uncertain Significance	None	0.367347	0.738712	-0.484057	None	-1	-0.4	None	L1	NA	2.422	0.134935	K	0.181	NA	NA	NA	Moderate	NA	NA	NC_000016.10:g.16173380C>A	NP_001162.5:p.K897N	Variant of Uncertain Significance
E896K	1e-06	Variant of Uncertain Significance	Both	0.217902	-0.0920732	-0.0904893	None	-4	0.4	None	L1	NA	5.071	0.368187	E	0.217	NA	NA	NA	Moderate	NA	Supporting	NC_000016.10:g.16173385C>T	NP_001162.5:p.E896K	Variant of Uncertain Significance
S893L	1e-06	Variant of Uncertain Significance	None	-0.3451	-0.836575	0.0545657	None	-8	-4.6	None	L1	NA	14.28	1.285547	S	0.214	NA	NA	NA	Moderate	NA	NA	NC_000016.10:g.16173393G>A	NP_001162.5:p.S893L	Variant of Uncertain Significance
K892N	6.57453550906e-06	Variant of Uncertain Significance	None	0.223091	0.258182	0.446445	None	-1	-0.4	None	L1	NA	14.06	1.255782	K	0.153	NA	NA	NA	Moderate	NA	NA	NC_000016.10:g.16173395C>A	NP_001162.5:p.K892N	Variant of Uncertain Significance
K892R	1.97163474809e-05	Variant of Uncertain Significance	None	0.0471434	0.33234	0.140694	None	0	0.6	None	L1	NA	14.27	1.283883	K	0.201	NA	NA	NA	Moderate	NA	NA	NC_000016.10:g.16173396T>C	NP_001162.5:p.K892R	Variant of Uncertain Significance
R889K	1.314319511073e-05	Variant of Uncertain Significance	None	0.00711473	-0.427025	-0.37253	None	0	-0.6	None	L1	NA	23.6	3.089483	R	0.428	CADD	NA	NA	Moderate	NA	NA	NC_000016.10:g.16175911C>T	NP_001162.5:p.R889K	Variant of Uncertain Significance
E888K	2.628846330787e-05	Variant of Uncertain Significance	None	0.933015	0.972758	-0.0328366	None	-4	0.4	None	L1	NA	8.655	0.72183	E	0.311	NA	NA	NA	Moderate	NA	NA	NC_000016.10:g.16175915C>T	NP_001162.5:p.E888K	Variant of Uncertain Significance
R887H	8.543638275499e-05	Variant of Uncertain Significance	Both	0.294262	0.777522	0.0848185	None	-2	-1.3	None	L1	NA	9.8	0.840247	R	0.306	NA	NA	NA	Moderate	NA	Supporting	NC_000016.10:g.16175917C>T	NP_001162.5:p.R887H	Variant of Uncertain Significance
R887C	0.00086113959664484	Benign/Likely Benign	Both	0.122797	0.494098	0.475742	None	-8	-7	None	L1	NA	16.74	1.656445	R	0.269	NA	NA	NA	Moderate	NA	Supporting	NC_000016.10:g.16175918G>A	NP_001162.5:p.R887C	Benign/Likely Benign
L885F	6.57202944269e-06	Variant of Uncertain Significance	None	-0.0785345	-0.39267	-0.0333434	None	-3	1	None	L1	NA	0.632	-0.156522	L	0.111	NA	NA	NA	Moderate	NA	NA	NC_000016.10:g.16175924G>A	NP_001162.5:p.L885F	Variant of Uncertain Significance
E884K	4.601388304585e-05	Variant of Uncertain Significance	Both	-0.378908	0.769172	-0.756067	None	-4	0.4	None	L1	NA	1.178	-0.026444	E	0.217	NA	NA	NA	Moderate	NA	Supporting	NC_000016.10:g.16175927C>T	NP_001162.5:p.E884K	Variant of Uncertain Significance
R881S	6.57125208637e-06	Variant of Uncertain Significance	PXE	0.0898485	0.683254	1.22154	None	-3	-3.7	None	L1	NA	8.718	0.728711	R	0.609	REVEL	NA	NA	Moderate	NA	Supporting	NC_000016.10:g.16175934C>A	NP_001162.5:p.R881S	Variant of Uncertain Significance
A879T	7.885502503647e-05	Variant of Uncertain Significance	Both	0.67521	0.22576	0.0377235	None	-1	2.5	None	L1	NA	14.44	1.30721	A	0.168	NA	NA	NA	Moderate	NA	Supporting	NC_000016.10:g.16175942C>T	NP_001162.5:p.A879T	Variant of Uncertain Significance
G876D	1.314474998685e-05	Variant of Uncertain Significance	None	2.43863	5	-0.203563	Multiple	-3	3.1	None	L1	Stability	0.926	-0.076799	G	0.266	NA	Moderate	NA	Moderate	NA	NA	NC_000016.10:g.16175950C>T	NP_001162.5:p.G876D	Variant of Uncertain Significance
G876R	1e-06	Variant of Uncertain Significance	None	2.4477	5	-0.902793	Multiple	-9	4.1	None	L1	Stability	9.238	0.784396	G	0.378	NA	Moderate	NA	Moderate	NA	NA	NC_000016.10:g.16175951C>G	NP_001162.5:p.G876R	Variant of Uncertain Significance
K872R	6.57185668094e-06	Variant of Uncertain Significance	None	-0.569554	-0.364354	-0.297918	None	0	0.6	None	L1	NA	8.499	0.704852	K	0.145	NA	NA	NA	Moderate	NA	NA	NC_000016.10:g.16175962T>C	NP_001162.5:p.K872R	Variant of Uncertain Significance
S870I	1e-06	Variant of Uncertain Significance	None	1.07155	-0.010651	2.53423	One	-7	-5.3	None	L1	Stability	3.319	0.216974	S	0.332	NA	Moderate	NA	Moderate	NA	NA	NC_000016.10:g.16175968C>A	NP_001162.5:p.S870I	Variant of Uncertain Significance
G868R	0.00033520434319666	Benign/Likely Benign	None	1.38904	-0.223924	-0.6555	None	-9	4.1	None	L1	NA	2.602	0.152503	G	0.219	NA	NA	NA	Moderate	NA	NA	NC_000016.10:g.16175975C>T	NP_001162.5:p.G868R	Benign/Likely Benign
P867R	6.57436261554e-06	Variant of Uncertain Significance	None	0.137281	0.0238306	0.224206	None	-4	2.9	None	L1	NA	0.355	-0.273414	P	0.308	NA	NA	NA	Moderate	NA	NA	NC_000016.10:g.16175977G>C	NP_001162.5:p.P867R	Variant of Uncertain Significance
P867S	6.57488132339e-06	Variant of Uncertain Significance	None	0.644389	0.363697	0.190972	None	-2	-0.8	None	L1	NA	4.715	0.336906	P	0.331	NA	NA	NA	Moderate	NA	NA	NC_000016.10:g.16175978G>A	NP_001162.5:p.P867S	Variant of Uncertain Significance
P867T	1e-06	Variant of Uncertain Significance	None	0.260076	0.683242	0.66294	None	-4	-0.9	None	L1	NA	4.388	0.308516	P	0.317	NA	NA	NA	Moderate	NA	NA	NC_000016.10:g.16175978G>T	NP_001162.5:p.P867T	Variant of Uncertain Significance
R860K	1e-06	Variant of Uncertain Significance	None	-0.110073	-0.184784	0.22225	None	0	-0.6	None	L1	NA	0.603	-0.166301	R	0.257	NA	NA	NA	Moderate	NA	NA	NC_000016.10:g.16177463C>T	NP_001162.5:p.R860K	Variant of Uncertain Significance
D852Y	6.56987057354e-06	Variant of Uncertain Significance	None	-1.78963	1.10742	-0.720108	None	-11	-2.2	None	L1	NA	17.71	1.797308	D	0.326	NA	NA	NA	Moderate	NA	NA	NC_000016.10:g.16177488C>A	NP_001162.5:p.D852Y	Variant of Uncertain Significance
L851P	1e-06	Variant of Uncertain Significance	PXE	4.82032	2.45225	2.89078	Multiple	-7	5.4	None	L1	Stability	24.4	3.38801	L	0.809	CADD+REVEL	Moderate	NA	Moderate	Supporting	Supporting	NC_000016.10:g.16177490A>G	NP_001162.5:p.L851P	Updated: Likely Pathogenic
M848I	1e-06	Variant of Uncertain Significance	None	0.764665	-0.0658348	5	One	-1	-2.6	None	L1	Stability	14.19	1.272338	M	0.207	NA	Moderate	NA	Moderate	NA	NA	NC_000016.10:g.16177498C>T	NP_001162.5:p.M848I	Variant of Uncertain Significance
M848V	0.970865686545006	Benign/Likely Benign	Both	0.730941	0.778137	1.04036	None	-1	-2.3	None	L1	NA	10.51	0.907336	M	0.217	NA	NA	NA	NA	NA	Supporting	NC_000016.10:g.16177500T>C	NP_001162.5:p.M848V	Benign/Likely Benign
A846P	1e-06	Variant of Uncertain Significance	None	-0.708031	-1.80861	-0.626453	One	-2	3.4	None	L1	NA	22.3	2.456588	A	0.395	CADD	NA	NA	Moderate	NA	NA	NC_000016.10:g.16177506C>G	NP_001162.5:p.A846P	Variant of Uncertain Significance
G845W	6.56779939313e-06	Variant of Uncertain Significance	None	2.06634	0.847448	2.58341	Multiple	-15	0.5	None	L1	Stability	25.8	3.783575	G	0.82	CADD+REVEL	Moderate	NA	Moderate	Supporting	NA	NC_000016.10:g.16177509C>A	NP_001162.5:p.G845W	Variant of Uncertain Significance
K844Q	1.314043179458e-05	Variant of Uncertain Significance	Both	-0.00847093	-1.46891	0.26463	None	-3	-0.4	None	L1	NA	21.6	2.306047	K	0.066	CADD	NA	NA	Moderate	NA	Supporting	NC_000016.10:g.16177512T>G	NP_001162.5:p.K844Q	Variant of Uncertain Significance
L840F	6.56926634433e-06	Variant of Uncertain Significance	None	1.13169	1.16738	1.29437	None	-3	1	None	L1	NA	26.7	3.961857	L	0.823	CADD+REVEL	NA	NA	Moderate	Supporting	NA	NC_000016.10:g.16177524G>A	NP_001162.5:p.L840F	Variant of Uncertain Significance
Q838R	1.31366341316e-05	Variant of Uncertain Significance	None	0.249537	0.30981	0.240894	None	-2	1	None	L1	NA	23	2.801538	Q	0.134	CADD	NA	NA	Moderate	NA	NA	NC_000016.10:g.16177529T>C	NP_001162.5:p.Q838R	Variant of Uncertain Significance
M834T	6.56823078135e-06	Variant of Uncertain Significance	PXE	1.58458	2.12318	1.20857	One	-4	2.6	None	L1	Stability	19.7	2.059176	M	0.131	NA	Moderate	NA	Moderate	NA	Supporting	NC_000016.10:g.16177541A>G	NP_001162.5:p.M834T	Variant of Uncertain Significance
E833K	6.56883482007e-06	Variant of Uncertain Significance	None	-0.276111	0.188654	-0.124664	None	-4	0.4	None	NBD1	NA	26.3	3.888324	E	0.876	CADD+REVEL	NA	NA	Moderate	Supporting	NA	NC_000016.10:g.16177545C>T	NP_001162.5:p.E833K	Variant of Uncertain Significance
A832T	1e-06	Variant of Uncertain Significance	None	-1.57182	0.182927	-0.0436739	None	-1	2.5	None	NBD1	NA	11.65	1.001737	A	0.016	NA	NA	NA	Moderate	NA	NA	NC_000016.10:g.16177548C>T	NP_001162.5:p.A832T	Variant of Uncertain Significance
I831M	1e-06	Variant of Uncertain Significance	None	-0.848503	-0.681161	-0.479609	None	-1	2.6	None	NBD1	NA	3.075	0.195734	I	0.521	REVEL	NA	NA	Moderate	NA	NA	NC_000016.10:g.16177549G>C	NP_001162.5:p.I831M	Variant of Uncertain Significance
I831N	1.313801484595e-05	Variant of Uncertain Significance	None	2.59381	2.82819	3.3022	Multiple	-5	8	None	NBD1	Stability	25.2	3.631511	I	0.75	CADD+REVEL	Moderate	NA	Moderate	Supporting	NA	NC_000016.10:g.16177550A>T	NP_001162.5:p.I831N	Variant of Uncertain Significance
A830P	1e-06	Variant of Uncertain Significance	PXE	4.46398	5	5	Multiple	-2	3.4	None	NBD1	Stability	12.05	1.034184	A	0.435	NA	Moderate	NA	Moderate	NA	Supporting	NC_000016.10:g.16177554C>G	NP_001162.5:p.A830P	Variant of Uncertain Significance
A830T	1e-06	Variant of Uncertain Significance	None	-0.0479562	0.260064	-0.0722958	None	-1	2.5	None	NBD1	NA	9.038	0.763536	A	0.116	NA	NA	NA	Moderate	NA	NA	NC_000016.10:g.16177554C>T	NP_001162.5:p.A830T	Variant of Uncertain Significance
N828D	6.5703022339e-06	Variant of Uncertain Significance	None	0.199087	0.183829	0.119784	None	2	0	None	NBD1	NA	8.167	0.668871	N	0.186	NA	NA	NA	Moderate	NA	NA	NC_000016.10:g.16177560T>C	NP_001162.5:p.N828D	Variant of Uncertain Significance
L826P	6.56866222625e-06	Variant of Uncertain Significance	PXE	2.31083	2.32807	2.59992	Multiple	-7	5.4	None	NBD1	Stability	25.6	3.744697	L	0.808	CADD+REVEL	Moderate	NA	Moderate	Supporting	Supporting	NC_000016.10:g.16177565A>G	NP_001162.5:p.L826P	Updated: Likely Pathogenic
L826V	6.56900742297e-06	Variant of Uncertain Significance	None	0.872093	0.95712	0.352931	None	-2	-0.4	None	NBD1	NA	17.28	1.736264	L	0.411	NA	NA	NA	Moderate	NA	NA	NC_000016.10:g.16177566G>C	NP_001162.5:p.L826V	Variant of Uncertain Significance
A820P	6.57038857278e-06	Pathogenic/Likely Pathogenic	PXE	0.481625	1.61122	-0.752766	None	-2	3.4	None	NBD1	NA	23.7	3.117253	A	0.766	CADD+REVEL	NA	Moderate	Moderate	Supporting	Supporting	NC_000016.10:g.16177584C>G	NP_001162.5:p.A820P	Updated: Likely Pathogenic
A820T	1.314077714556e-05	Variant of Uncertain Significance	None	-0.0373311	0.38411	-0.511173	None	-1	2.5	None	NBD1	NA	17.84	1.81472	A	0.45	NA	NA	Moderate	Moderate	NA	NA	NC_000016.10:g.16177584C>T	NP_001162.5:p.A820T	Variant of Uncertain Significance
P818S	1e-06	Variant of Uncertain Significance	None	1.91364	0.859444	1.62805	One	-2	-0.8	None	NBD1	Stability	24.2	3.337481	P	0.535	CADD+REVEL	Moderate	NA	Moderate	Supporting	NA	NC_000016.10:g.16177590G>A	NP_001162.5:p.P818S	Variant of Uncertain Significance
I816F	1e-06	Variant of Uncertain Significance	None	-3.08472	-2.97972	-2.23766	Multiple	-2	1.7	None	NBD1	NA	4.245	0.296255	I	0.097	NA	NA	NA	Moderate	NA	NA	NC_000016.10:g.16177596T>A	NP_001162.5:p.I816F	Variant of Uncertain Significance
H815Y	1e-06	Variant of Uncertain Significance	None	-0.159007	-0.953969	0.601462	None	-3	-1.9	None	NBD1	NA	23.9	3.209963	H	0.368	CADD	NA	NA	Moderate	NA	NA	NC_000016.10:g.16177599G>A	NP_001162.5:p.H815Y	Variant of Uncertain Significance
A813T	6.570561257342e-05	Variant of Uncertain Significance	None	0.444779	0.188538	0.132964	None	-1	2.5	ATP-motif	NBD1	NA	1.928	0.081131	A	0.099	NA	NA	NA	Moderate	NA	NA	NC_000016.10:g.16177605C>T	NP_001162.5:p.A813T	Variant of Uncertain Significance
H812Q	6.57047491392e-06	Variant of Uncertain Significance	None	-0.476118	-0.836707	0.344961	None	1	0.3	NBD-instability;ATP-motif	NBD1	NA	15.47	1.45878	H	0.595	REVEL	NA	NA	Moderate	NA	NA	NC_000016.10:g.16177606G>T	NP_001162.5:p.H812Q	Variant of Uncertain Significance
T811M	1.971194280908e-05	Pathogenic/Likely Pathogenic	PXE	-0.42835	-0.84888	-1.10203	None	-4	-2.6	NBD-instability;ATP-motif	NBD1	ATPbinding	28.3	4.160573	T	0.782	CADD+REVEL	Moderate	Moderate	Moderate	Supporting	Supporting	NC_000016.10:g.16177610G>A	NP_001162.5:p.T811M	Updated: Likely Pathogenic
T811R	6.57064760302e-06	Pathogenic/Likely Pathogenic	PXE	3.02971	2.16733	3.4717	Multiple	-6	3.8	NBD-instability;ATP-motif	NBD1	ATPbinding	28.4	4.176463	T	0.784	CADD+REVEL	Moderate	Moderate	Moderate	Supporting	Supporting	NC_000016.10:g.16177610G>C	NP_001162.5:p.T811R	Updated: Likely Pathogenic
T811A	1e-06	Variant of Uncertain Significance	None	1.14031	-0.0598682	0.595812	None	-1	-2.5	NBD-instability;ATP-motif	NBD1	Stability	27.2	4.030737	T	0.71	CADD+REVEL	Moderate	Moderate	Moderate	Supporting	NA	NC_000016.10:g.16177611T>C	NP_001162.5:p.T811A	Updated: Likely Pathogenic
V810M	3.285539682748e-05	Variant of Uncertain Significance	Both	-1.45035	-1.74751	1.05508	None	-1	2.3	NBD-instability;ATP-motif	NBD1	Stability	28.1	4.136706	V	0.822	CADD+REVEL	Moderate	NA	Moderate	Supporting	Supporting	NC_000016.10:g.16177614C>T	NP_001162.5:p.V810M	Updated: Likely Pathogenic
R807Q	2.628604473884e-05	Pathogenic/Likely Pathogenic	PXE	-1.19648	-0.507111	-0.512281	None	-2	-1	NBD-instability	NBD1	NA	31	4.393519	R	0.881	CADD+REVEL	NA	Moderate	Moderate	Supporting	Supporting	NC_000016.10:g.16177622C>T	NP_001162.5:p.R807Q	Updated: Likely Pathogenic
R807W	1.971194280908e-05	Pathogenic/Likely Pathogenic	PXE	-3.08006	-1.78563	5	Multiple	-2	-3.6	NBD-instability	NBD1	Stability	33	4.879336	R	0.915	CADD+REVEL	Moderate	Moderate	Moderate	Supporting	Supporting	NC_000016.10:g.16177623G>A	NP_001162.5:p.R807W	Updated: Likely Pathogenic
R807G	1e-06	Variant of Uncertain Significance	PXE	1.04856	0.890336	2.88171	One	-9	-4.1	NBD-instability	NBD1	Stability	33	4.879946	R	0.899	CADD+REVEL	Moderate	Moderate	Moderate	Supporting	Supporting	NC_000016.10:g.16177623G>C	NP_001162.5:p.R807G	Updated: Likely Pathogenic
T805I	1.314751511964e-05	Variant of Uncertain Significance	None	0.402194	0.443382	0.212758	None	-2	-5.2	NBD-instability	NBD1	NA	22.9	2.763742	T	0.269	CADD	NA	NA	Moderate	NA	NA	NC_000016.10:g.16178799G>A	NP_001162.5:p.T805I	Variant of Uncertain Significance
G804E	9.856619048244e-05	Variant of Uncertain Significance	None	0.0713929	-0.22552	-0.373609	None	-4	3.1	NBD-instability	NBD1	NA	20.6	2.166203	G	0.597	CADD+REVEL	NA	NA	Moderate	Supporting	NA	NC_000016.10:g.16178802C>T	NP_001162.5:p.G804E	Variant of Uncertain Significance
G804R	1.971427444898e-05	Variant of Uncertain Significance	None	-0.295612	-0.418536	-0.383459	None	-9	4.1	NBD-instability	NBD1	NA	24.6	3.450961	G	0.668	CADD+REVEL	NA	NA	Moderate	Supporting	NA	NC_000016.10:g.16178803C>T	NP_001162.5:p.G804R	Variant of Uncertain Significance
Q803H	5.914671012854e-05	Variant of Uncertain Significance	Both	0.0753013	0.125104	0.518457	None	1	-0.3	None	NBD1	NA	9.435	0.80435	Q	0.337	NA	NA	NA	Moderate	NA	Supporting	NC_000016.10:g.16178804C>G	NP_001162.5:p.Q803H	Variant of Uncertain Significance
Q803R	6.57151118471e-06	Variant of Uncertain Significance	None	-0.476791	0.00527892	0.0676637	None	-2	1	None	NBD1	NA	12.25	1.050943	Q	0.269	NA	NA	NA	Moderate	NA	NA	NC_000016.10:g.16178805T>C	NP_001162.5:p.Q803R	Variant of Uncertain Significance
G799V	6.57133845021e-06	Variant of Uncertain Significance	None	3.67444	5	0.470621	Multiple	-5	-4.6	None	NBD1	Stability	4.163	0.289164	G	0.433	NA	Moderate	NA	Moderate	NA	NA	NC_000016.10:g.16178817C>A	NP_001162.5:p.G799V	Variant of Uncertain Significance
G799S	1.971557004284e-05	Variant of Uncertain Significance	None	1.33118	5	-0.823283	One	-2	0.4	None	NBD1	Stability	0.023	-0.819975	G	0.286	NA	Moderate	NA	Moderate	NA	NA	NC_000016.10:g.16178818C>T	NP_001162.5:p.G799S	Variant of Uncertain Significance
P798L	1e-06	Variant of Uncertain Significance	None	1.00544	-4.08256	0.681141	One	-7	-5.4	None	NBD1	NA	25.4	3.709438	P	0.656	CADD+REVEL	NA	NA	Moderate	Supporting	NA	NC_000016.10:g.16178820G>A	NP_001162.5:p.P798L	Variant of Uncertain Significance
P798T	6.57289338766e-06	Variant of Uncertain Significance	None	1.32285	-5	1.41797	One	-4	-0.9	None	NBD1	NA	23.9	3.234341	P	0.702	CADD+REVEL	NA	NA	Moderate	Supporting	NA	NC_000016.10:g.16178821G>T	NP_001162.5:p.P798T	Variant of Uncertain Significance
G797E	1e-06	Pathogenic/Likely Pathogenic	None	5	5	3.64376	Multiple	-4	3.1	None	NBD1	Stability	23.8	3.181026	G	0.765	CADD+REVEL	Moderate	Moderate	Moderate	Supporting	NA	NC_000016.10:g.16178823C>T	NP_001162.5:p.G797E	Updated: Likely Pathogenic
I796T	1e-06	Variant of Uncertain Significance	PXE	3.74828	1.9473	3.40321	Multiple	-2	5.2	None	NBD1	Stability	24.4	3.389433	I	0.883	CADD+REVEL	Moderate	NA	Moderate	Supporting	Supporting	NC_000016.10:g.16178826A>G	NP_001162.5:p.I796T	Updated: Likely Pathogenic
N793K	1e-06	Variant of Uncertain Significance	PXE	-0.837569	-0.469104	-0.0363037	None	-1	0.4	None	NBD1	NA	12.29	1.054848	N	0.297	NA	NA	NA	Moderate	NA	Supporting	NC_000016.10:g.16178834G>C	NP_001162.5:p.N793K	Variant of Uncertain Significance
N793S	1e-06	Variant of Uncertain Significance	None	-0.751916	0.217415	0.101982	None	0	-2.7	None	NBD1	NA	13.68	1.205882	N	0.211	NA	NA	NA	Moderate	NA	NA	NC_000016.10:g.16178835T>C	NP_001162.5:p.N793S	Variant of Uncertain Significance
H790Y	1e-06	Variant of Uncertain Significance	None	-1.00924	-0.978989	-0.369766	None	-3	-1.9	None	NBD1	NA	22.6	2.572488	H	0.673	CADD+REVEL	NA	NA	Moderate	Supporting	NA	NC_000016.10:g.16178845G>A	NP_001162.5:p.H790Y	Variant of Uncertain Significance
V787D	1e-06	Variant of Uncertain Significance	None	0.701511	0.759881	2.59052	One	-8	7.7	None	NBD1	Stability	24.3	3.379975	V	0.817	CADD+REVEL	Moderate	Moderate	Moderate	Supporting	NA	NC_000016.10:g.16178853A>T	NP_001162.5:p.V787D	Updated: Likely Pathogenic
V787F	1e-06	Pathogenic/Likely Pathogenic	PXE	-1.75519	-0.514885	0.478929	None	-8	1.4	None	NBD1	NA	22.7	2.62688	V	0.803	CADD+REVEL	NA	Moderate	Moderate	Supporting	Supporting	NC_000016.10:g.16178854C>A	NP_001162.5:p.V787F	Updated: Likely Pathogenic
V787I	0.00043373113926712	Conflicting Interpretations of Pathogenicity	PXE	-0.428684	-0.309164	-0.915166	None	2	-0.3	None	NBD1	NA	22.2	2.429461	V	0.606	CADD+REVEL	NA	Moderate	Moderate	Supporting	Supporting	NC_000016.10:g.16178854C>T	NP_001162.5:p.V787I	Updated: Likely Pathogenic
A781V	1.971557004284e-05	Variant of Uncertain Significance	Both	0.615994	0.230426	-0.0642084	None	-2	-2.4	ATP-motif	NBD1	NA	23.4	2.977172	A	0.68	CADD+REVEL	NA	NA	Moderate	Supporting	Supporting	NC_000016.10:g.16178871G>A	NP_001162.5:p.A781V	Variant of Uncertain Significance
P779L	6.57038857278e-06	Variant of Uncertain Significance	None	1.13359	-0.749885	0.516604	None	-7	-5.4	None	NBD1	NA	28	4.124845	P	0.854	CADD+REVEL	NA	NA	Moderate	Supporting	NA	NC_000016.10:g.16178877G>A	NP_001162.5:p.P779L	Variant of Uncertain Significance
P779A	1e-06	Variant of Uncertain Significance	None	2.78575	2.09117	2.3155	Multiple	-2	-3.4	None	NBD1	Stability	25.9	3.815157	P	0.839	CADD+REVEL	Moderate	NA	Moderate	Supporting	NA	NC_000016.10:g.16178878G>C	NP_001162.5:p.P779A	Variant of Uncertain Significance
P779T	1e-06	Variant of Uncertain Significance	None	2.95748	2.39621	2.35422	Multiple	-4	-0.9	None	NBD1	Stability	26.4	3.914479	P	0.903	CADD+REVEL	Moderate	NA	Moderate	Supporting	NA	NC_000016.10:g.16178878G>T	NP_001162.5:p.P779T	Variant of Uncertain Significance
D777N	1e-06	Pathogenic/Likely Pathogenic	PXE	-0.634231	-0.535401	-0.0772537	None	2	0	NBD-instability;ATP-motif	NBD1	NA	27.8	4.102888	D	0.922	CADD+REVEL	NA	Moderate	Moderate	Supporting	Supporting	NC_000016.10:g.16178884C>T	NP_001162.5:p.D777N	Updated: Likely Pathogenic
V773L	6.56883482007e-06	Variant of Uncertain Significance	None	-1.14511	-3.37752	-1.34225	One	-2	0.4	NBD-instability;ATP-motif	NBD1	NA	19.02	1.969095	V	0.522	REVEL	NA	NA	Moderate	NA	NA	NC_000016.10:g.16178896C>A	NP_001162.5:p.V773L	Variant of Uncertain Significance
R769K	0.00081465324678737	Benign/Likely Benign	Both	-0.0970422	-0.657655	0.0461814	None	0	-0.6	None	NBD1	NA	18.32	1.877663	R	0.346	NA	NA	NA	Moderate	NA	Supporting	NC_000016.10:g.16178907C>T	NP_001162.5:p.R769K	Benign/Likely Benign
Y768H	1e-06	Variant of Uncertain Significance	None	2.16932	-4.81025	2.59569	Multiple	-3	1.9	None	NBD1	Stability	28.9	4.22884	Y	0.942	CADD+REVEL	Moderate	NA	Moderate	Supporting	NA	NC_000016.10:g.16178911A>G	NP_001162.5:p.Y768H	Variant of Uncertain Significance
Y768N	1.314595958932e-05	Variant of Uncertain Significance	None	3.1437	-5	3.85633	Multiple	-4	2.2	None	NBD1	Stability	29.1	4.251754	Y	0.899	CADD+REVEL	Moderate	NA	Moderate	Supporting	NA	NC_000016.10:g.16178911A>T	NP_001162.5:p.Y768N	Variant of Uncertain Significance
V767I	1.313956849657e-05	Variant of Uncertain Significance	None	-0.696629	-1.14036	-1.10283	None	2	-0.3	None	NBD1	NA	25.2	3.631425	V	0.518	CADD+REVEL	NA	NA	Moderate	Supporting	NA	NC_000016.10:g.16178914C>T	NP_001162.5:p.V767I	Variant of Uncertain Significance
A766V	1e-06	Variant of Uncertain Significance	None	-0.550492	-0.8694	1.58365	None	-2	-2.4	None	NBD1	NA	29.8	4.321641	A	0.946	CADD+REVEL	NA	Moderate	Moderate	Supporting	NA	NC_000016.10:g.16178916G>A	NP_001162.5:p.A766V	Variant of Uncertain Significance
A766D	1e-06	Pathogenic/Likely Pathogenic	PXE	3.17243	1.41752	5	Multiple	-3	5.3	None	NBD1	Stability	29	4.234003	A	0.985	CADD+REVEL	Moderate	Moderate	Moderate	Supporting	Supporting	NC_000016.10:g.16178916G>T	NP_001162.5:p.A766D	Updated: Likely Pathogenic
R765L	1e-06	Pathogenic/Likely Pathogenic	None	1.45704	0.103509	1.33677	None	-8	-8.3	None	NBD1	NA	25.3	3.677471	R	0.958	CADD+REVEL	NA	Moderate	Moderate	Supporting	NA	NC_000016.10:g.16178919C>A	NP_001162.5:p.R765L	Pathogenic/Likely Pathogenic
R765Q	5.25679440677e-05	Pathogenic/Likely Pathogenic	Both	2.22412	1.14219	1.2822	One	-2	-1	None	NBD1	Stability	25.6	3.737548	R	0.91	CADD+REVEL	Moderate	Moderate	Moderate	Supporting	Supporting	NC_000016.10:g.16178919C>T	NP_001162.5:p.R765Q	Updated: Likely Pathogenic
R765W	1e-06	Pathogenic/Likely Pathogenic	PXE	5	2.77655	3.79613	Multiple	-2	-3.6	None	NBD1	Stability	29.5	4.287366	R	0.944	CADD+REVEL	Moderate	Moderate	Moderate	Supporting	Supporting	NC_000016.10:g.16178920G>A	NP_001162.5:p.R765W	Updated: Likely Pathogenic
R765G	1e-06	Variant of Uncertain Significance	None	3.14609	3.27695	2.59839	Multiple	-9	-4.1	None	NBD1	Stability	26.9	3.984919	R	0.934	CADD+REVEL	Moderate	Moderate	Moderate	Supporting	NA	NC_000016.10:g.16178920G>C	NP_001162.5:p.R765G	Updated: Likely Pathogenic
A764V	2.62836266148e-05	Variant of Uncertain Significance	None	-0.900002	-0.754552	1.12733	None	-2	-2.4	None	NBD1	NA	29.1	4.248344	A	0.975	CADD+REVEL	NA	NA	Moderate	Supporting	NA	NC_000016.10:g.16178922G>A	NP_001162.5:p.A764V	Variant of Uncertain Significance
A764S	1e-06	Variant of Uncertain Significance	None	0.737094	0.891999	0.647224	None	0	2.6	None	NBD1	NA	25.9	3.821967	A	0.933	CADD+REVEL	NA	NA	Moderate	Supporting	NA	NC_000016.10:g.16178923C>A	NP_001162.5:p.A764S	Variant of Uncertain Significance
R760Q	1.314302236942e-05	Pathogenic/Likely Pathogenic	PXE	-0.578978	-0.0930778	1.43505	None	-2	-1	None	NBD1	NA	28.9	4.221057	R	0.934	CADD+REVEL	NA	Moderate	Moderate	Supporting	Supporting	NC_000016.10:g.16178934C>T	NP_001162.5:p.R760Q	Updated: Likely Pathogenic
R760W	5.913582842724e-05	Pathogenic/Likely Pathogenic	Both	-0.459778	-1.3554	2.17387	One	-2	-3.6	None	NBD1	Stability	32	4.452616	R	0.88	CADD+REVEL	Moderate	Moderate	Moderate	Supporting	Supporting	NC_000016.10:g.16178935G>A	NP_001162.5:p.R760W	Updated: Likely Pathogenic
G756S	6.56935265598e-06	Variant of Uncertain Significance	None	-0.655915	1.39328	3.1902	One	-2	0.4	ATP-adjacent	NBD1	ATPbinding	26.1	3.852319	G	0.958	CADD+REVEL	Moderate	NA	Moderate	Supporting	NA	NC_000016.10:g.16178947C>T	NP_001162.5:p.G756S	Variant of Uncertain Significance
G755R	3.285366975491e-05	Pathogenic/Likely Pathogenic	PXE	-0.679204	-0.316651	0.53429	None	-9	4.1	ATP-adjacent	NBD1	ATPbinding	25.6	3.739798	G	0.909	CADD+REVEL	Moderate	Moderate	Moderate	Supporting	Supporting	NC_000016.10:g.16178950C>T	NP_001162.5:p.G755R	Updated: Likely Pathogenic
S754C	1.970987070324e-05	Variant of Uncertain Significance	Both	1.00478	0.896623	1.84016	One	-3	-3.3	ATP-adjacent	NBD1	ATPbinding	25.8	3.798564	S	0.958	CADD+REVEL	Moderate	NA	Moderate	Supporting	Supporting	NC_000016.10:g.16178952G>C	NP_001162.5:p.S754C	Updated: Likely Pathogenic
L753P	6.57280698295e-06	Variant of Uncertain Significance	PXE	2.24807	1.04486	1.383	One	-7	5.4	ATP-adjacent	NBD1	ATPbinding	26.3	3.889585	L	0.928	CADD+REVEL	Moderate	NA	Moderate	Supporting	Supporting	NC_000016.10:g.16178955A>G	NP_001162.5:p.L753P	Updated: Likely Pathogenic
M751K	3.28545332685e-05	Pathogenic/Likely Pathogenic	PXE	0.0359808	0.441528	0.370093	None	-2	5.8	ATP-adjacent	NBD1	ATPbinding	24	3.247263	M	0.805	CADD+REVEL	Moderate	Moderate	Moderate	Supporting	Supporting	NC_000016.10:g.16178961A>T	NP_001162.5:p.M751K	Updated: Likely Pathogenic
M751V	6.57021589729e-06	Variant of Uncertain Significance	None	0.413255	0.943461	0.808879	None	-1	-2.3	ATP-adjacent	NBD1	ATPbinding	14.44	1.307466	M	0.451	NA	Moderate	Moderate	Moderate	NA	NA	NC_000016.10:g.16178962T>C	NP_001162.5:p.M751V	Updated: Likely Pathogenic
G750S	6.56969792528e-06	Variant of Uncertain Significance	PXE	3.94077	3.91967	3.98548	Multiple	-2	0.4	ATP-motif	NBD1	Stability	29.2	4.260708	G	0.954	CADD+REVEL	Moderate	NA	Moderate	Supporting	Supporting	NC_000016.10:g.16178965C>T	NP_001162.5:p.G750S	Updated: Likely Pathogenic
I746T	3.288262219182e-05	Variant of Uncertain Significance	Both	2.04157	0.666788	2.39121	Multiple	-2	5.2	None	NBD1	Stability	14.6	1.329969	I	0.49	NA	Moderate	NA	Moderate	NA	Supporting	NC_000016.10:g.16182422A>G	NP_001162.5:p.I746T	Variant of Uncertain Significance
I746F	1e-06	Variant of Uncertain Significance	None	1.15683	1.64662	5	One	-2	1.7	None	NBD1	Stability	13.53	1.186754	I	0.416	NA	Moderate	NA	Moderate	NA	NA	NC_000016.10:g.16182423T>A	NP_001162.5:p.I746F	Variant of Uncertain Significance
I746V	6.57669744561e-06	Variant of Uncertain Significance	None	0.737048	0.424601	1.11282	None	2	0.3	None	NBD1	NA	2.329	0.125476	I	0.358	NA	NA	NA	Moderate	NA	NA	NC_000016.10:g.16182423T>C	NP_001162.5:p.I746V	Variant of Uncertain Significance
T744P	1e-06	Variant of Uncertain Significance	PXE	3.97301	5	1.73607	Multiple	-4	0.9	None	NBD1	Stability	24.7	3.508688	T	0.8	CADD+REVEL	Moderate	NA	Moderate	Supporting	Supporting	NC_000016.10:g.16182429T>G	NP_001162.5:p.T744P	Updated: Likely Pathogenic
I742V	0.0247639958978674	Benign/Likely Benign	Both	0.811761	0.642026	1.04726	None	2	0.3	None	NBD1	NA	0.551	-0.184617	I	0.24	NA	NA	NA	NA	NA	Supporting	NC_000016.10:g.16182435T>C	NP_001162.5:p.I742V	Benign/Likely Benign
D734N	6.57185668094e-06	Variant of Uncertain Significance	None	1.1126	1.23888	0.813972	None	2	0	None	NBD1	NA	23.9	3.195717	D	0.719	CADD+REVEL	NA	NA	Moderate	Supporting	NA	NC_000016.10:g.16182459C>T	NP_001162.5:p.D734N	Variant of Uncertain Significance
L731Q	6.57133845021e-06	Variant of Uncertain Significance	None	2.21183	2.73843	1.54156	Multiple	-5	7.3	None	NBD1	Stability	24.7	3.487312	L	0.899	CADD+REVEL	Moderate	NA	Moderate	Supporting	NA	NC_000016.10:g.16182467A>T	NP_001162.5:p.L731Q	Variant of Uncertain Significance
L726P	1e-06	Pathogenic/Likely Pathogenic	PXE	5	5	5	Multiple	-7	5.4	None	NBD1	Stability	24.3	3.356773	L	0.868	CADD+REVEL	Moderate	Moderate	Moderate	Supporting	Supporting	NC_000016.10:g.16182482A>G	NP_001162.5:p.L726P	Updated: Likely Pathogenic
R724K	0.0167036837470923	Benign/Likely Benign	Both	-0.0208364666666667	-0.367362333333333	-0.147593666666667	None	0	-0.6	None	NBD1	NA	1.196	-0.023263	R	0.232	NA	NA	NA	NA	NA	Supporting	NC_000016.10:g.16182488C>T	NP_001162.5:p.R724K	Benign/Likely Benign
E723K	1.971401535064e-05	Variant of Uncertain Significance	None	-0.253482333333333	0.0905859	0.0554004666666667	None	-4	0.4	None	NBD1	NA	13.67	1.203747	E	0.286	NA	NA	NA	Moderate	NA	NA	NC_000016.10:g.16182492C>T	NP_001162.5:p.E723K	Variant of Uncertain Significance
L722V	6.57012956295e-06	Variant of Uncertain Significance	None	1.64987	3.54773	2.69767	Multiple	-2	-0.4	None	NBD1	Stability	23	2.773586	L	0.53	CADD+REVEL	Moderate	NA	Moderate	Supporting	NA	NC_000016.10:g.16182495G>C	NP_001162.5:p.L722V	Variant of Uncertain Significance
D718G	6.57228860233e-06	Pathogenic/Likely Pathogenic	PXE	4.08724	3.40202	4.45558	Multiple	-3	-3.1	None	NBD1	Stability	23.1	2.819663	D	0.708	CADD+REVEL	Moderate	Moderate	Moderate	Supporting	Supporting	NC_000016.10:g.16182506T>C	NP_001162.5:p.D718G	Updated: Likely Pathogenic
E716A	1.314267690043e-05	Variant of Uncertain Significance	None	-0.124916	-0.666328	0.383182	None	-2	-5.3	None	NBD1	NA	21.5	2.289628	E	0.643	CADD+REVEL	NA	NA	Moderate	Supporting	NA	NC_000016.10:g.16182512T>G	NP_001162.5:p.E716A	Variant of Uncertain Significance
E716K	1.314094982785e-05	Variant of Uncertain Significance	None	0.2197295	-0.270169333333333	0.469020333333333	None	-4	0.4	None	NBD1	NA	13.19	1.145872	E	0.371	NA	NA	NA	Moderate	NA	NA	NC_000016.10:g.16182513C>T	NP_001162.5:p.E716K	Variant of Uncertain Significance
G714R	0.0001051662942027	Variant of Uncertain Significance	Both	2.14058333333333	5	1.15572666666667	Multiple	-9	4.1	None	NBD1	Stability	7.783	0.628123	G	0.479	NA	Moderate	NA	Moderate	NA	Supporting	NC_000016.10:g.16182519C>T	NP_001162.5:p.G714R	Variant of Uncertain Significance
C712R	2.62818996557e-05	Variant of Uncertain Significance	Both	-1.912795	-2.11334666666667	-1.62257333333333	Multiple	-8	7	None	NBD1	NA	23	2.775051	C	0.616	CADD+REVEL	NA	NA	Moderate	Supporting	Supporting	NC_000016.10:g.16182525A>G	NP_001162.5:p.C712R	Variant of Uncertain Significance
C712S	6.57047491392e-06	Variant of Uncertain Significance	None	-0.664942666666667	0.0974463666666667	0.292895666666667	None	-3	3.3	None	NBD1	NA	22.5	2.520046	C	0.584	CADD+REVEL	NA	NA	Moderate	Supporting	NA	NC_000016.10:g.16182525A>T	NP_001162.5:p.C712S	Variant of Uncertain Significance
V711L	2.627637491131e-05	Variant of Uncertain Significance	Both	-4.72864	-4.00209666666667	-5	Multiple	-2	0.4	None	NBD1	NA	23.1	2.853689	V	0.629	CADD+REVEL	NA	NA	Moderate	Supporting	Supporting	NC_000016.10:g.16182528C>G	NP_001162.5:p.V711L	Variant of Uncertain Significance
V711M	4.59836560948e-05	Variant of Uncertain Significance	Both	-5	-5	-5	Multiple	-1	2.3	None	NBD1	NA	23.4	3.004959	V	0.663	CADD+REVEL	NA	NA	Moderate	Supporting	Supporting	NC_000016.10:g.16182528C>T	NP_001162.5:p.V711M	Variant of Uncertain Significance
E709G	1e-06	Variant of Uncertain Significance	PXE	0.683548	1.26406	1.23496	None	-4	-3.1	None	NBD1	NA	26	3.833689	E	0.695	CADD+REVEL	NA	NA	Moderate	Supporting	Supporting	NC_000016.10:g.16182533T>C	NP_001162.5:p.E709G	Variant of Uncertain Significance
E709Q	1e-06	Variant of Uncertain Significance	None	-0.0395015	0.285241	0.322083	None	1	0	None	NBD1	NA	21.1	2.234063	E	0.528	CADD+REVEL	NA	NA	Moderate	Supporting	NA	NC_000016.10:g.16182534C>G	NP_001162.5:p.E709Q	Variant of Uncertain Significance
E709K	3.941870548971e-05	Variant of Uncertain Significance	PXE	-0.353717	0.219516	0.0899978	None	-4	0.4	None	NBD1	NA	22.9	2.725534	E	0.686	CADD+REVEL	NA	NA	Moderate	Supporting	Supporting	NC_000016.10:g.16182534C>T	NP_001162.5:p.E709K	Variant of Uncertain Significance
V707M	6.569697925289e-05	Variant of Uncertain Significance	Both	-1.58036	-1.29102	-1.12134	None	-1	2.3	None	NBD1	NA	23.9	3.223094	V	0.624	CADD+REVEL	NA	NA	Moderate	Supporting	Supporting	NC_000016.10:g.16182540C>T	NP_001162.5:p.V707M	Variant of Uncertain Significance
Q703E	1.31418133074e-05	Variant of Uncertain Significance	None	-0.184666	0.798247	0.7269	None	1	0	None	NBD1	NA	25.4	3.705702	Q	0.839	CADD+REVEL	NA	NA	Moderate	Supporting	NA	NC_000016.10:g.16182552G>C	NP_001162.5:p.Q703E	Variant of Uncertain Significance
V702L	1e-06	Variant of Uncertain Significance	Both	-3.54247	-3.48607	-3.44508	Multiple	-2	0.4	None	NBD1	NA	23.5	3.053398	V	0.588	CADD+REVEL	NA	NA	Moderate	Supporting	Supporting	NC_000016.10:g.16182555C>G	NP_001162.5:p.V702L	Variant of Uncertain Significance
V702M	1.971297902539e-05	Variant of Uncertain Significance	None	-4.17494	-4.26948	-3.71397	Multiple	-1	2.3	None	NBD1	NA	24.1	3.30585	V	0.665	CADD+REVEL	NA	NA	Moderate	Supporting	NA	NC_000016.10:g.16182555C>T	NP_001162.5:p.V702M	Variant of Uncertain Significance
W701R	1e-06	Variant of Uncertain Significance	None	2.28862	3.14279	-0.243041	Multiple	-2	3.6	None	NBD1	Stability	28.9	4.222201	W	0.837	CADD+REVEL	Moderate	NA	Moderate	Supporting	NA	NC_000016.10:g.16182558A>G	NP_001162.5:p.W701R	Variant of Uncertain Significance
E699D	6.57038857278e-05	Conflicting Interpretations of Pathogenicity	Both	0.0765883	-0.100029	0.48424	None	2	0	ATP-motif	NBD1	NA	22.8	2.701043	E	0.717	CADD+REVEL	NA	NA	Moderate	Supporting	Supporting	NC_000016.10:g.16182562C>A	NP_001162.5:p.E699D	Conflicting Interpretations of Pathogenicity
E699G	6.57280698295e-06	Variant of Uncertain Significance	Both	0.510387	0.45482	0.670248	None	-4	-3.1	ATP-motif	NBD1	ATPbinding	32	4.551348	E	0.852	CADD+REVEL	Moderate	NA	Moderate	Supporting	Supporting	NC_000016.10:g.16182563T>C	NP_001162.5:p.E699G	Updated: Likely Pathogenic
E699K	6.57185668094e-06	Variant of Uncertain Significance	None	0.575168	0.361636	0.920745	None	-4	0.4	ATP-motif	NBD1	ATPbinding	26.4	3.905291	E	0.731	CADD+REVEL	Moderate	NA	Moderate	Supporting	NA	NC_000016.10:g.16182564C>T	NP_001162.5:p.E699K	Variant of Uncertain Significance
Q698P	1e-06	Pathogenic/Likely Pathogenic	PXE	-1.29459	-1.32239	-1.8857	One	-3	-1.9	NBD-instability;ATP-motif	NBD1	ATPbinding	26.7	3.961774	Q	0.987	CADD+REVEL	Moderate	Moderate	Moderate	Supporting	Supporting	NC_000016.10:g.16182566T>G	NP_001162.5:p.Q698P	Updated: Likely Pathogenic
V696M	6.57194306068e-06	Variant of Uncertain Significance	Both	-0.733067	-0.807764	-0.32166	None	-1	2.3	NBD-TMD_joint_instability;ATP-motif	NBD1	NA	21.8	2.337093	V	0.757	CADD+REVEL	NA	NA	Moderate	Supporting	Supporting	NC_000016.10:g.16182573C>T	NP_001162.5:p.V696M	Variant of Uncertain Significance
Y695F	6.57860112625e-06	Variant of Uncertain Significance	None	-0.203728	-0.848735	-0.883138	None	2	-4.1	NBD-TMD_joint_instability	NBD1	NA	23.6	3.100631	Y	0.801	CADD+REVEL	NA	NA	Moderate	Supporting	NA	NC_000016.10:g.16182575T>A	NP_001162.5:p.Y695F	Variant of Uncertain Significance
A694V	6.57738956562e-06	Variant of Uncertain Significance	None	0.548035	-0.489421	1.29703	None	-2	-2.4	NBD-TMD_joint_instability	NBD1	Stability	25.2	3.644399	A	0.868	CADD+REVEL	Moderate	NA	Moderate	Supporting	NA	NC_000016.10:g.16182578G>A	NP_001162.5:p.A694V	Variant of Uncertain Significance
V693E	6.5747948664e-06	Variant of Uncertain Significance	None	2.21225	2.80646	2.03773	Multiple	-6	7.7	NBD-TMD_joint_instability	NBD1	Stability	24.6	3.47247	V	0.931	CADD+REVEL	Moderate	NA	Moderate	Supporting	NA	NC_000016.10:g.16182581A>T	NP_001162.5:p.V693E	Variant of Uncertain Significance
A692T	0.00015122823628425	Variant of Uncertain Significance	Both	1.27817	0.846205	0.144731	None	-1	2.5	NBD-TMD_joint_instability	NBD1	Stability	0.252	-0.344133	A	0.309	NA	Moderate	NA	Moderate	NA	Supporting	NC_000016.10:g.16182585C>T	NP_001162.5:p.A692T	Variant of Uncertain Significance
E690K	1.973632272834e-05	Variant of Uncertain Significance	None	-0.28047	-1.35285	-1.58588	None	-4	0.4	None	NBD1	NA	12.76	1.099275	E	0.349	NA	NA	NA	Moderate	NA	NA	NC_000016.10:g.16182806C>T	NP_001162.5:p.E690K	Variant of Uncertain Significance
S688N	1e-06	Variant of Uncertain Significance	None	1.20028	-0.68413	-0.262922	None	0	2.7	None	NBD1	NA	13.63	1.199792	S	0.356	NA	NA	NA	Moderate	NA	NA	NC_000016.10:g.16182811C>T	NP_001162.5:p.S688N	Variant of Uncertain Significance
V687M	8.549369319601e-05	Variant of Uncertain Significance	Both	-1.52224	-1.46565	-1.08612	None	-1	2.3	None	NBD1	NA	16.54	1.626521	V	0.546	REVEL	NA	NA	Moderate	NA	Supporting	NC_000016.10:g.16182815C>T	NP_001162.5:p.V687M	Variant of Uncertain Significance
K682M	1e-06	Variant of Uncertain Significance	None	-2.02957	-2.09412	-1.14783	Multiple	-2	-5.8	Phosphorylation-adjacent	NBD1	NA	24.2	3.313279	K	0.732	CADD+REVEL	NA	NA	Moderate	Supporting	NA	NC_000016.10:g.16182829T>A	NP_001162.5:p.K682M	Variant of Uncertain Significance
E679D	6.57349828431e-06	Variant of Uncertain Significance	None	1.16243	0.0457513	-0.215684	None	2	0	Phosphorylation-adjacent;NBD-TMD_joint_instability	NBD1	Stability	18.93	1.956745	E	0.675	REVEL	Moderate	NA	Moderate	NA	NA	NC_000016.10:g.16182837C>A	NP_001162.5:p.E679D	Variant of Uncertain Significance
L677P	1e-06	Pathogenic/Likely Pathogenic	PXE	3.89799	2.75683666666667	4.98722666666667	Multiple	-7	5.4	NBD-TMD_joint_instability	NBD1	Stability	26.2	3.87489	L	0.932	CADD+REVEL	Moderate	Moderate	Moderate	Supporting	Supporting	NC_000016.10:g.16182844A>G	NP_001162.5:p.L677P	Updated: Likely Pathogenic
L676P	1e-06	Variant of Uncertain Significance	None	4.59579	3.00075	3.99997	Multiple	-7	5.4	None	NBD1	Stability	32	4.5036	L	0.924	CADD+REVEL	Moderate	NA	Moderate	Supporting	NA	NC_000016.10:g.16182847A>G	NP_001162.5:p.L676P	Variant of Uncertain Significance
A675V	6.57514070801e-06	Variant of Uncertain Significance	None	3.60859	4.11192	2.14797	Multiple	-2	-2.4	None	NBD1	Stability	28.9	4.228808	A	0.873	CADD+REVEL	Moderate	NA	Moderate	Supporting	NA	NC_000016.10:g.16182850G>A	NP_001162.5:p.A675V	Variant of Uncertain Significance
A675T	6.5747948664e-06	Variant of Uncertain Significance	None	5	2.86259	1.83688	Multiple	-1	2.5	None	NBD1	Stability	27.2	4.03474	A	0.917	CADD+REVEL	Moderate	NA	Moderate	Supporting	NA	NC_000016.10:g.16182851C>T	NP_001162.5:p.A675T	Variant of Uncertain Significance
L673P	6.57427617219e-06	Pathogenic/Likely Pathogenic	PXE	3.22551	3.7798	5	Multiple	-7	5.4	None	NBD1	Stability	29.8	4.326357	L	0.966	CADD+REVEL	Moderate	Moderate	Moderate	Supporting	Supporting	NC_000016.10:g.16182856A>G	NP_001162.5:p.L673P	Updated: Likely Pathogenic
K669R	1e-06	Variant of Uncertain Significance	None	-0.780874	-0.0772463	-2.02133	One	0	0.6	ATP-adjacent;NBD-instability	NBD1	NA	29.5	4.292045	K	0.983	CADD+REVEL	NA	NA	Moderate	Supporting	NA	NC_000016.10:g.16182868T>C	NP_001162.5:p.K669R	Variant of Uncertain Significance
A667S	1e-06	Variant of Uncertain Significance	None	0.469095	0.093344	0.826182	None	0	2.6	ATP-adjacent;NBD-instability	NBD1	ATPbinding	13.25	1.152346	A	0.373	NA	Moderate	NA	Moderate	NA	NA	NC_000016.10:g.16182875C>A	NP_001162.5:p.A667S	Variant of Uncertain Significance
A667T	6.57669744561e-06	Variant of Uncertain Significance	None	-0.495386	-0.149371	2.05433	One	-1	2.5	ATP-adjacent;NBD-instability	NBD1	ATPbinding	17.93	1.826528	A	0.612	REVEL	Moderate	NA	Moderate	NA	NA	NC_000016.10:g.16182875C>T	NP_001162.5:p.A667T	Variant of Uncertain Significance
G666W	1e-06	Pathogenic/Likely Pathogenic	PXE	3.26062	3.3409	5	Multiple	-15	0.5	ATP-adjacent;NBD-instability	NBD1	ATPbinding	29.1	4.24963	G	0.988	CADD+REVEL	Moderate	Moderate	Moderate	Supporting	Supporting	NC_000016.10:g.16182878C>A	NP_001162.5:p.G666W	Updated: Likely Pathogenic
P664S	0.00030926749664411	Benign/Likely Benign	Both	0.855853	0.646688	1.2224	None	-2	-0.8	NBD-instability;ATP-motif	NBD1	Stability	21.8	2.338446	P	0.382	CADD	Moderate	NA	Moderate	NA	Supporting	NC_000016.10:g.16182884G>A	NP_001162.5:p.P664S	Benign/Likely Benign
P664T	1e-06	Variant of Uncertain Significance	None	1.67755	1.17073	1.99161	One	-4	-0.9	NBD-instability;ATP-motif	NBD1	ATPbinding	19.96	2.092398	P	0.558	REVEL	Moderate	NA	Moderate	NA	NA	NC_000016.10:g.16182884G>T	NP_001162.5:p.P664T	Variant of Uncertain Significance
G663C	1e-06	Pathogenic/Likely Pathogenic	PXE	3.84555166666667	4.20972333333333	5	Multiple	-9	-2.9	NBD-instability;ATP-motif	NBD1	ATPbinding	29.5	4.289066	G	0.953	CADD+REVEL	Moderate	Moderate	Moderate	Supporting	Supporting	NC_000016.10:g.16182887C>A	NP_001162.5:p.G663C	Updated: Likely Pathogenic
G663R	1e-06	Variant of Uncertain Significance	None	5	5	5	Multiple	-9	4.1	NBD-instability;ATP-motif	NBD1	ATPbinding	26.2	3.868486	G	0.955	CADD+REVEL	Moderate	Moderate	Moderate	Supporting	NA	NC_000016.10:g.16182887C>G	NP_001162.5:p.G663R	Updated: Likely Pathogenic
G663S	1e-06	Variant of Uncertain Significance	PXE	3.487185	3.81775666666667	4.80589333333333	Multiple	-2	0.4	NBD-instability;ATP-motif	NBD1	Stability	27.4	4.056573	G	0.945	CADD+REVEL	Moderate	Moderate	Moderate	Supporting	Supporting	NC_000016.10:g.16182887C>T	NP_001162.5:p.G663S	Updated: Likely Pathogenic
V661F	1e-06	Variant of Uncertain Significance	None	-1.31317	0.582065	0.451727	None	-8	1.4	None	NBD1	NA	23.9	3.215323	V	0.893	CADD+REVEL	NA	NA	Moderate	Supporting	NA	NC_000016.10:g.16182893C>A	NP_001162.5:p.V661F	Variant of Uncertain Significance
C657R	6.57825492053e-06	Variant of Uncertain Significance	None	0.0471322	0.230449	-0.520254	None	-8	7	None	NBD1	NA	22.5	2.533917	C	0.387	CADD	NA	NA	Moderate	NA	NA	NC_000016.10:g.16182905A>G	NP_001162.5:p.C657R	Variant of Uncertain Significance
G656A	6.58310511902e-06	Variant of Uncertain Significance	None	2.42055	3.20607	2.24316	Multiple	-2	-2.2	None	NBD1	Stability	25.5	3.719987	G	0.94	CADD+REVEL	Moderate	NA	Moderate	Supporting	NA	NC_000016.10:g.16182907C>G	NP_001162.5:p.G656A	Variant of Uncertain Significance
G656S	1e-06	Variant of Uncertain Significance	None	2.94532	2.51977	2.69249	Multiple	-2	0.4	None	NBD1	Stability	26.2	3.882114	G	0.925	CADD+REVEL	Moderate	NA	Moderate	Supporting	NA	NC_000016.10:g.16182908C>T	NP_001162.5:p.G656S	Variant of Uncertain Significance
Q655R	1e-06	Variant of Uncertain Significance	PXE	0.324014	0.0699344	-1.18001	None	-2	1	Phosphorylation-adjacent	NBD1	NA	18.29	1.874073	Q	0.361	NA	NA	NA	Moderate	NA	Supporting	NC_000016.10:g.16182910T>C	NP_001162.5:p.Q655R	Variant of Uncertain Significance
Q655K	8.545435422801e-05	Variant of Uncertain Significance	Both	0.0632539	0.318802	-1.26306	None	-3	0.4	Phosphorylation-adjacent	NBD1	Regulation	18.19	1.860888	Q	0.43	NA	Moderate	NA	Moderate	NA	Supporting	NC_000016.10:g.16182911G>T	NP_001162.5:p.Q655K	Variant of Uncertain Significance
P654S	1e-06	Variant of Uncertain Significance	None	1.21726	1.44085	1.26713	None	-2	-0.8	Phosphorylation-adjacent	NBD1	NA	27.1	4.014221	P	0.795	CADD+REVEL	NA	NA	Moderate	Supporting	NA	NC_000016.10:g.16182914G>A	NP_001162.5:p.P654S	Variant of Uncertain Significance
V653L	6.57617845117e-06	Variant of Uncertain Significance	None	-1.02355333333333	-0.849839333333333	-0.686065333333333	None	-2	0.4	Phosphorylation-adjacent	NBD1	NA	25.4	3.685377	V	0.719	CADD+REVEL	NA	NA	Moderate	Supporting	NA	NC_000016.10:g.16182917C>A	NP_001162.5:p.V653L	Variant of Uncertain Significance
T652M	8.544424434424e-05	Variant of Uncertain Significance	None	-1.11276	-0.926587333333333	0.300881333333333	None	-4	-2.6	Phosphorylation	NBD1	Regulation	20.6	2.169529	T	0.365	CADD	Moderate	NA	Moderate	NA	NA	NC_000016.10:g.16182919G>A	NP_001162.5:p.T652M	Variant of Uncertain Significance
P644L	6.57323902926e-06	Variant of Uncertain Significance	None	-0.0974393	0.373383	1.44542	None	-7	-5.4	None	NBD1	NA	26.8	3.980101	P	0.583	CADD+REVEL	NA	NA	Moderate	Supporting	NA	NC_000016.10:g.16184971G>A	NP_001162.5:p.P644L	Variant of Uncertain Significance
A637T	6.57323902926e-06	Variant of Uncertain Significance	None	0.1090953	1.0753	-0.0989711333333333	None	-1	2.5	ATP-motif	NBD1	NA	1.835	0.069948	A	0.263	NA	NA	NA	Moderate	NA	NA	NC_000016.10:g.16184993C>T	NP_001162.5:p.A637T	Variant of Uncertain Significance
A634V	1e-06	Variant of Uncertain Significance	PXE	1.331868	2.45599	2.33262333333333	Multiple	-2	-2.4	None	NBD1	Stability	20.2	2.106247	A	0.495	CADD	Moderate	NA	Moderate	NA	Supporting	NC_000016.10:g.16185001G>A	NP_001162.5:p.A634V	Variant of Uncertain Significance
S633I	6.57228860233e-06	Variant of Uncertain Significance	None	1.21579333333333	1.41783666666667	1.54684666666667	None	-7	-5.3	None	NBD1	NA	12.45	1.069157	S	0.28	NA	NA	NA	Moderate	NA	NA	NC_000016.10:g.16185004C>A	NP_001162.5:p.S633I	Variant of Uncertain Significance
H632Q	0.426914704136157	Benign/Likely Benign	Both	-0.285486833333333	-0.218589	0.345252333333333	None	1	0.3	None	NBD1	NA	0.035	-0.742889	H	0.295	NA	NA	NA	NA	NA	Supporting	NC_000016.10:g.16185006G>T	NP_001162.5:p.H632Q	Benign/Likely Benign
I631T	2.629537595813e-05	Variant of Uncertain Significance	None	3.05526666666667	1.73428	2.50284666666667	Multiple	-2	5.2	None	NBD1	Stability	22.4	2.478317	I	0.587	CADD+REVEL	Moderate	NA	Moderate	Supporting	NA	NC_000016.10:g.16185010A>G	NP_001162.5:p.I631T	Variant of Uncertain Significance
I629T	6.57349828431e-06	Variant of Uncertain Significance	None	1.06259	1.25125	2.83227	One	-2	5.2	None	NBD1	Stability	24.4	3.392801	I	0.788	CADD+REVEL	Moderate	NA	Moderate	Supporting	NA	NC_000016.10:g.16185016A>G	NP_001162.5:p.I629T	Variant of Uncertain Significance
I629V	1e-06	Variant of Uncertain Significance	None	0.331255633333333	0.771761333333333	1.16649666666667	None	2	0.3	None	NBD1	NA	11.29	0.973672	I	0.388	NA	NA	NA	Moderate	NA	NA	NC_000016.10:g.16185017T>C	NP_001162.5:p.I629V	Variant of Uncertain Significance
C628F	6.57211582696e-06	Variant of Uncertain Significance	None	-0.398952	0.925241	0.989278	None	-13	-0.3	None	NBD1	NA	16.99	1.694434	C	0.454	NA	NA	NA	Moderate	NA	NA	NC_000016.10:g.16185019C>A	NP_001162.5:p.C628F	Variant of Uncertain Significance
D627N	1e-06	Variant of Uncertain Significance	None	-0.457366833333333	-0.743482333333333	-0.01765427	None	2	0	None	NBD1	NA	8.228	0.67547	D	0.276	NA	NA	NA	Moderate	NA	NA	NC_000016.10:g.16185023C>T	NP_001162.5:p.D627N	Variant of Uncertain Significance
K626N	6.57125208637e-06	Variant of Uncertain Significance	None	0.00276998	0.786862	-0.859386	None	-1	-0.4	None	NBD1	NA	13.12	1.137656	K	0.237	NA	NA	NA	Moderate	NA	NA	NC_000016.10:g.16185024C>G	NP_001162.5:p.K626N	Variant of Uncertain Significance
G625R	3.943373161402e-05	Variant of Uncertain Significance	None	1.85747166666667	5	5	Multiple	-9	4.1	None	NBD1	Stability	9.308	0.791608	G	0.369	NA	Moderate	NA	Moderate	NA	NA	NC_000016.10:g.16185029C>T	NP_001162.5:p.G625R	Variant of Uncertain Significance
A623T	3.284978450541e-05	Variant of Uncertain Significance	None	0.7618295	0.491356333333333	0.223251666666667	None	-1	2.5	None	NBD1	NA	0.834	-0.09887	A	0.363	NA	NA	NA	Moderate	NA	NA	NC_000016.10:g.16187124C>T	NP_001162.5:p.A623T	Variant of Uncertain Significance
S622T	6.57021589729e-06	Variant of Uncertain Significance	None	2.05443	0.80527	0.228579	One	0	-0.1	None	NBD1	Stability	7.839	0.633993	S	0.236	NA	Moderate	NA	Moderate	NA	NA	NC_000016.10:g.16187126C>G	NP_001162.5:p.S622T	Variant of Uncertain Significance
S619A	1e-06	Variant of Uncertain Significance	None	-0.103229	-1.49718	0.147344	None	0	-2.6	None	TMD1	NA	3.52	0.234303	S	0.196	NA	NA	NA	Moderate	NA	NA	NC_000016.10:g.16187136A>C	NP_001162.5:p.S619A	Variant of Uncertain Significance
S618I	1.314371336189e-05	Variant of Uncertain Significance	None	0.118351666666667	2.67087	0.933002	One	-7	-5.3	None	TMD1	Conformation	11.63	1.000272	S	0.227	NA	Moderate	NA	Moderate	NA	NA	NC_000016.10:g.16187138C>A	NP_001162.5:p.S618I	Variant of Uncertain Significance
S618N	1.971557004284e-05	Variant of Uncertain Significance	None	-0.178052	0.0351763333333333	0.566758	None	0	2.7	None	TMD1	NA	8.151	0.667178	S	0.178	NA	NA	NA	Moderate	NA	NA	NC_000016.10:g.16187138C>T	NP_001162.5:p.S618N	Variant of Uncertain Significance
D616Y	1e-06	Variant of Uncertain Significance	None	0.320444	0.520294	-0.602185	None	-11	-2.2	None	TMD1	NA	17.77	1.805805	D	0.348	NA	NA	NA	Moderate	NA	NA	NC_000016.10:g.16187145C>A	NP_001162.5:p.D616Y	Variant of Uncertain Significance
V615I	5.915837353911e-05	Variant of Uncertain Significance	Both	-3.053105	-2.87786333333333	-3.10513	Multiple	2	-0.3	None	TMD1	NA	8.479	0.702638	V	0.247	NA	NA	NA	Moderate	NA	Supporting	NC_000016.10:g.16187148C>T	NP_001162.5:p.V615I	Variant of Uncertain Significance
V614A	0.439691638663768	Benign/Likely Benign	Both	-0.0212396566666667	0.0404894	-0.198705666666667	None	-2	2.4	None	TMD1	NA	8.882	0.74667	V	0.191	NA	NA	NA	NA	NA	Supporting	NC_000016.10:g.16187150A>G	NP_001162.5:p.V614A	Benign/Likely Benign
G613S	1.314336785657e-05	Variant of Uncertain Significance	None	0.453777	-0.708524333333333	0.0433415333333333	None	-2	0.4	NBD-TMD_joint_instability	TMD1	NA	10.64	0.919063	G	0.222	NA	NA	NA	Moderate	NA	NA	NC_000016.10:g.16187154C>T	NP_001162.5:p.G613S	Variant of Uncertain Significance
L605P	6.57168392828e-06	Variant of Uncertain Significance	PXE	5	5	5	Multiple	-7	5.4	None	TMD1	Stability	29.8	4.324772	L	0.949	CADD+REVEL	Moderate	NA	Moderate	Supporting	Supporting	NC_000016.10:g.16187177A>G	NP_001162.5:p.L605P	Updated: Likely Pathogenic
F604L	6.57056125734e-06	Variant of Uncertain Significance	None	1.12930166666667	0.816952333333333	1.53404	None	-3	-1	None	TMD1	NA	26.9	3.993155	F	0.78	CADD+REVEL	NA	NA	Moderate	Supporting	NA	NC_000016.10:g.16187179G>T	NP_001162.5:p.F604L	Variant of Uncertain Significance
F604V	1e-06	Variant of Uncertain Significance	None	3.23042	3.52084	3.18527	Multiple	-8	-1.4	None	TMD1	Stability	26.8	3.969096	F	0.904	CADD+REVEL	Moderate	NA	Moderate	Supporting	NA	NC_000016.10:g.16187181A>C	NP_001162.5:p.F604V	Variant of Uncertain Significance
R600L	1e-06	Variant of Uncertain Significance	PXE	0.6173435	1.45424633333333	2.05782	One	-8	-8.3	None	TMD1	Conformation	28.2	4.151971	R	0.912	CADD+REVEL	Moderate	Moderate	Moderate	Supporting	Supporting	NC_000016.10:g.16187192C>A	NP_001162.5:p.R600L	Updated: Likely Pathogenic
R600P	1e-06	Pathogenic/Likely Pathogenic	None	1.96235666666667	1.24665966666667	4.65257666666667	Multiple	-4	-2.9	None	TMD1	Stability	31	4.408966	R	0.922	CADD+REVEL	Moderate	Moderate	Moderate	Supporting	NA	NC_000016.10:g.16187192C>G	NP_001162.5:p.R600P	Updated: Likely Pathogenic
R600H	1.314682372738e-05	Pathogenic/Likely Pathogenic	None	0.963038333333333	2.64903666666667	2.21024	Multiple	-2	-1.3	None	TMD1	Stability	28.8	4.212385	R	0.887	CADD+REVEL	Moderate	Moderate	Moderate	Supporting	NA	NC_000016.10:g.16187192C>T	NP_001162.5:p.R600H	Updated: Likely Pathogenic
R600C	3.94368418977e-05	Pathogenic/Likely Pathogenic	PXE	2.258635	2.26409333333333	3.25490333333333	Multiple	-8	-7	None	TMD1	Stability	33	4.786784	R	0.958	CADD+REVEL	Moderate	Moderate	Moderate	Supporting	Supporting	NC_000016.10:g.16187193G>A	NP_001162.5:p.R600C	Updated: Likely Pathogenic
S597C	6.57246138678e-06	Variant of Uncertain Significance	None	0.315082	0.0963214666666667	-0.554383666666667	None	-3	-3.3	None	TMD1	NA	29.4	4.275055	S	0.929	CADD+REVEL	NA	NA	Moderate	Supporting	NA	NC_000016.10:g.16187201G>C	NP_001162.5:p.S597C	Variant of Uncertain Significance
R595Q	1.31456139659e-05	Variant of Uncertain Significance	None	-0.3226535	-0.222590666666667	0.133783418333333	None	-2	-1	None	TMD1	NA	21.4	2.277863	R	0.435	CADD	NA	NA	Moderate	NA	NA	NC_000016.10:g.16187207C>T	NP_001162.5:p.R595Q	Variant of Uncertain Significance
R595W	0.00072967749569424	Benign/Likely Benign	None	-0.4259976	-0.376121666666667	-0.775487	None	-2	-3.6	None	TMD1	NA	22.6	2.578668	R	0.437	CADD	NA	NA	Moderate	NA	NA	NC_000016.10:g.16187208G>A	NP_001162.5:p.R595W	Benign/Likely Benign
A594V	1e-06	Pathogenic/Likely Pathogenic	PXE	0.5065365	-0.147293666666667	1.01860666666667	None	-2	-2.4	None	TMD1	NA	26.3	3.890011	A	0.845	CADD+REVEL	NA	Moderate	Moderate	Supporting	Supporting	NC_000016.10:g.16187210G>A	NP_001162.5:p.A594V	Updated: Likely Pathogenic
V592F	1e-06	Variant of Uncertain Significance	None	-0.554658	-0.754906	3.81987	One	-8	1.4	None	TMD1	Conformation	14.81	1.359932	V	0.385	NA	Moderate	NA	Moderate	NA	NA	NC_000016.10:g.16188836C>A	NP_001162.5:p.V592F	Variant of Uncertain Significance
V592I	2.627879170115e-05	Variant of Uncertain Significance	Both	-0.533632166666667	-0.674553	-0.592723	None	2	-0.3	None	TMD1	NA	8.363	0.690056	V	0.165	NA	NA	NA	Moderate	NA	Supporting	NC_000016.10:g.16188836C>T	NP_001162.5:p.V592I	Variant of Uncertain Significance
L591V	1e-06	Variant of Uncertain Significance	None	1.0061885	1.02769333333333	0.695008666666667	None	-2	-0.4	None	TMD1	NA	0.006	-1.048838	L	0.292	NA	NA	NA	Moderate	NA	NA	NC_000016.10:g.16188839G>C	NP_001162.5:p.L591V	Variant of Uncertain Significance
S590F	3.284503711489e-05	Conflicting Interpretations of Pathogenicity	None	-1.253736	-1.02736933333333	3.75507333333333	One	-6	-3.6	Ligand-adjacent	TMD1	Ligandbinding	23.8	3.168414	S	0.587	CADD+REVEL	Moderate	NA	Moderate	Supporting	NA	NC_000016.10:g.16188841G>A	NP_001162.5:p.S590F	Conflicting Interpretations of Pathogenicity
H589R	1e-06	Variant of Uncertain Significance	None	-0.432519233333333	0.0902196666666666	-2.01222366666667	One	-2	1.3	None	TMD1	Conformation	23.4	3.012904	H	0.616	CADD+REVEL	Moderate	NA	Moderate	Supporting	NA	NC_000016.10:g.16188844T>C	NP_001162.5:p.H589R	Variant of Uncertain Significance
I588M	1e-06	Variant of Uncertain Significance	None	-0.160741	-0.271674	-0.132781	None	-1	2.6	None	TMD1	NA	18.64	1.919473	I	0.642	REVEL	NA	NA	Moderate	NA	NA	NC_000016.10:g.16188846G>C	NP_001162.5:p.I588M	Variant of Uncertain Significance
S587C	2.627361341005e-05	Variant of Uncertain Significance	Both	0.0620218083333333	0.0905436666666667	0.303664666666667	None	-3	-3.3	Ligand-adjacent	TMD1	Ligandbinding	24	3.265724	S	0.731	CADD+REVEL	Moderate	NA	Moderate	Supporting	Supporting	NC_000016.10:g.16188850G>C	NP_001162.5:p.S587C	Updated: Likely Pathogenic
F583V	6.56943896991e-06	Variant of Uncertain Significance	None	-0.184729	0.0911150666666667	0.749698333333333	None	-8	-1.4	Ligand-adjacent	TMD1	Ligandbinding	23.9	3.220274	F	0.656	CADD+REVEL	Moderate	NA	Moderate	Supporting	NA	NC_000016.10:g.16188863A>C	NP_001162.5:p.F583V	Variant of Uncertain Significance
Q581R	1e-06	Variant of Uncertain Significance	None	-0.914973	-1.16791	0.591284	None	-2	1	None	TMD1	NA	24.8	3.519398	Q	0.733	CADD+REVEL	NA	NA	Moderate	Supporting	NA	NC_000016.10:g.16188868T>C	NP_001162.5:p.Q581R	Variant of Uncertain Significance
Q581P	1.314008646176e-05	Variant of Uncertain Significance	None	0.861752333333333	2.09665666666667	0.216504033333333	One	-3	-1.9	None	TMD1	Conformation	25.4	3.688092	Q	0.762	CADD+REVEL	Moderate	NA	Moderate	Supporting	NA	NC_000016.10:g.16188868T>G	NP_001162.5:p.Q581P	Variant of Uncertain Significance
K579E	1.314820658462e-05	Variant of Uncertain Significance	Both	-0.0241003833333333	-0.353502333333333	0.0224382333333333	None	-4	-0.4	Membrane-bound	TMD1	NA	24.4	3.390724	K	0.656	CADD+REVEL	NA	NA	Moderate	Supporting	Supporting	NC_000016.10:g.16188875T>C	NP_001162.5:p.K579E	Variant of Uncertain Significance
I576T	1e-06	Variant of Uncertain Significance	None	0.335608	1.89166	0.726857	One	-2	5.2	None	TMD1	Conformation	25.8	3.799304	I	0.851	CADD+REVEL	Moderate	NA	Moderate	Supporting	NA	NC_000016.10:g.16188883A>G	NP_001162.5:p.I576T	Variant of Uncertain Significance
T572I	6.56909372782e-06	Variant of Uncertain Significance	None	-1.08182166666667	-0.0158667666666667	-1.02611933333333	None	-2	-5.2	Membrane-bound	TMD1	NA	26	3.84203	T	0.66	CADD+REVEL	NA	NA	Moderate	Supporting	NA	NC_000016.10:g.16188895G>A	NP_001162.5:p.T572I	Variant of Uncertain Significance
L571V	1e-06	Variant of Uncertain Significance	None	2.8136	2.27668	1.76747	Multiple	-2	-0.4	None	TMD1	Stability	23	2.788128	L	0.748	CADD+REVEL	Moderate	NA	Moderate	Supporting	NA	NC_000016.10:g.16188899G>C	NP_001162.5:p.L571V	Variant of Uncertain Significance
F568S	0.00034167816545108	Conflicting Interpretations of Pathogenicity	PXE	3.44279333333333	4.67699666666667	1.15208333333333	Multiple	-6	3.6	Membrane-bound	TMD1	MembraneInteractions	31	4.427343	F	0.959	CADD+REVEL	Moderate	NA	Moderate	Supporting	Supporting	NC_000016.10:g.16188907A>G	NP_001162.5:p.F568S	Updated: Likely Pathogenic
A567T	1.314077714556e-05	Variant of Uncertain Significance	Both	0.816585666666667	2.42978333333333	0.731442	One	-1	2.5	Membrane-bound	TMD1	MembraneInteractions	27.2	4.036603	A	0.752	CADD+REVEL	Moderate	NA	Moderate	Supporting	Supporting	NC_000016.10:g.16188911C>T	NP_001162.5:p.A567T	Updated: Likely Pathogenic
M562T	1e-06	Variant of Uncertain Significance	Both	2.92536333333333	2.19601	-2.08977	Multiple	-4	2.6	None	TMD1	Stability	25.6	3.743093	M	0.84	CADD+REVEL	Moderate	NA	Moderate	Supporting	Supporting	NC_000016.10:g.16188925A>G	NP_001162.5:p.M562T	Updated: Likely Pathogenic
M562V	6.57220221351e-06	Variant of Uncertain Significance	None	1.878025	1.41752333333333	-1.2376	One	-1	-2.3	None	TMD1	Conformation	22.4	2.508086	M	0.563	CADD+REVEL	Moderate	NA	Moderate	Supporting	NA	NC_000016.10:g.16188926T>C	NP_001162.5:p.M562V	Variant of Uncertain Significance
E559K	3.285885151742e-05	Variant of Uncertain Significance	None	1.08885666666667	0.0696878333333333	-0.471488666666667	None	-4	0.4	None	TMD1	NA	15.29	1.431087	E	0.384	NA	NA	NA	Moderate	NA	NA	NC_000016.10:g.16188935C>T	NP_001162.5:p.E559K	Variant of Uncertain Significance
L556V	6.5703022339e-06	Variant of Uncertain Significance	None	1.07001	0.657177	0.0540983	None	-2	-0.4	None	TMD1	NA	23.6	3.067537	L	0.648	CADD+REVEL	NA	NA	Moderate	Supporting	NA	NC_000016.10:g.16188944G>C	NP_001162.5:p.L556V	Variant of Uncertain Significance
H554N	1e-06	Variant of Uncertain Significance	None	0.206562	1.12764	1.17294	None	0	0.3	None	TMD1	NA	26	3.842556	H	0.623	CADD+REVEL	NA	NA	Moderate	Supporting	NA	NC_000016.10:g.16188950G>T	NP_001162.5:p.H554N	Variant of Uncertain Significance
V553I	6.57151118471e-06	Variant of Uncertain Significance	None	-0.702335333333333	-0.409412666666667	0.193286	None	2	-0.3	None	TMD1	NA	24.2	3.344275	V	0.65	CADD+REVEL	NA	NA	Moderate	Supporting	NA	NC_000016.10:g.16188953C>T	NP_001162.5:p.V553I	Variant of Uncertain Significance
F551C	6.57263418032e-06	Variant of Uncertain Significance	None	3.0249	3.15429	1.7121	Multiple	-13	0.3	Membrane-bound	TMD1	MembraneInteractions	32	4.473455	F	0.897	CADD+REVEL	Moderate	NA	Moderate	Supporting	NA	NC_000016.10:g.16188958A>C	NP_001162.5:p.F551C	Variant of Uncertain Significance
F551S	1.314526836065e-05	Variant of Uncertain Significance	Both	5	4.25555333333333	1.96902	Multiple	-6	3.6	Membrane-bound	TMD1	MembraneInteractions	32	4.520622	F	0.933	CADD+REVEL	Moderate	NA	Moderate	Supporting	Supporting	NC_000016.10:g.16188958A>G	NP_001162.5:p.F551S	Updated: Likely Pathogenic
V550A	6.59022011335e-06	Variant of Uncertain Significance	Both	0.634388	1.15143	1.16902	None	-2	2.4	Membrane-bound	TMD1	MembraneInteractions	23	2.802533	V	0.577	CADD+REVEL	Moderate	NA	Moderate	Supporting	Supporting	NC_000016.10:g.16188961A>G	NP_001162.5:p.V550A	Updated: Likely Pathogenic
A547S	6.57470841168e-06	Variant of Uncertain Significance	None	1.25887666666667	1.75360666666667	0.711932333333333	None	0	2.6	Membrane-bound	TMD1	MembraneInteractions	14.71	1.345127	A	0.397	NA	Moderate	NA	Moderate	NA	NA	NC_000016.10:g.16188971C>A	NP_001162.5:p.A547S	Variant of Uncertain Significance
A547T	0.00049967783928782	Conflicting Interpretations of Pathogenicity	None	0.723190333333333	1.20686733333333	2.35724333333333	One	-1	2.5	Membrane-bound	TMD1	MembraneInteractions	16.75	1.658014	A	0.627	REVEL	Moderate	NA	Moderate	NA	NA	NC_000016.10:g.16188971C>T	NP_001162.5:p.A547T	Conflicting Interpretations of Pathogenicity
F544L	6.58293177449e-06	Variant of Uncertain Significance	None	0.3370376	-0.0592243333333333	-0.329994566666667	None	-3	-1	None	TMD1	NA	31	4.361594	F	0.856	CADD+REVEL	NA	NA	Moderate	Supporting	NA	NC_000016.10:g.16190169A>G	NP_001162.5:p.F544L	Variant of Uncertain Significance
F539L	1e-06	Variant of Uncertain Significance	None	-0.123294	-0.20603	0.492981	None	-3	-1	Ligand-adjacent;Membrane-bound	TMD1	Ligandbinding	32	4.467879	F	0.764	CADD+REVEL	Moderate	NA	Moderate	Supporting	NA	NC_000016.10:g.16190182G>T	NP_001162.5:p.F539L	Variant of Uncertain Significance
S535L	6.57643793815e-06	Variant of Uncertain Significance	None	-1.22319266666667	-2.46316666666667	-3.08685	Multiple	-8	-4.6	Ligand-adjacent	TMD1	Ligandbinding	31	4.426473	S	0.783	CADD+REVEL	Moderate	NA	Moderate	Supporting	NA	NC_000016.10:g.16190195G>A	NP_001162.5:p.S535L	Variant of Uncertain Significance
S535P	6.57695697354e-06	Variant of Uncertain Significance	PXE	2.840265	3.54791666666667	3.58080666666667	Multiple	-2	0.8	Ligand-adjacent	TMD1	Ligandbinding	31	4.379037	S	0.833	CADD+REVEL	Moderate	NA	Moderate	Supporting	Supporting	NC_000016.10:g.16190196A>G	NP_001162.5:p.S535P	Updated: Likely Pathogenic
V534L	6.57401685577e-06	Variant of Uncertain Significance	None	-1.08530666666667	-0.929095666666667	-0.934653666666667	None	-2	0.4	None	TMD1	NA	22.4	2.492286	V	0.413	CADD	NA	NA	Moderate	NA	NA	NC_000016.10:g.16190199C>A	NP_001162.5:p.V534L	Variant of Uncertain Significance
S533T	1e-06	Variant of Uncertain Significance	None	-1.38196	-0.346005	0.143465	None	0	-0.1	Membrane-bound	TMD1	NA	25.9	3.804526	S	0.689	CADD+REVEL	NA	NA	Moderate	Supporting	NA	NC_000016.10:g.16190202A>T	NP_001162.5:p.S533T	Variant of Uncertain Significance
F532S	1e-06	Variant of Uncertain Significance	None	1.47151	-0.66821	1.17626	None	-6	3.6	None	TMD1	NA	24.6	3.469364	F	0.631	CADD+REVEL	NA	NA	Moderate	Supporting	NA	NC_000016.10:g.16190204A>G	NP_001162.5:p.F532S	Variant of Uncertain Significance
L530P	1e-06	Variant of Uncertain Significance	PXE	0.11325195	0.0728048666666667	2.34414333333333	One	-7	5.4	None	TMD1	Conformation	28.7	4.200847	L	0.819	CADD+REVEL	Moderate	NA	Moderate	Supporting	Supporting	NC_000016.10:g.16190210A>G	NP_001162.5:p.L530P	Updated: Likely Pathogenic
L530F	6.57574601838e-06	Variant of Uncertain Significance	None	0.0435397333333333	0.123881666666667	-0.0625370666666667	None	-3	1	None	TMD1	NA	21.6	2.297823	L	0.156	CADD	NA	NA	Moderate	NA	NA	NC_000016.10:g.16190211G>A	NP_001162.5:p.L530F	Variant of Uncertain Significance
G529D	0.00012491945982195	Benign/Likely Benign	None	4.081885	2.02603666666667	2.13672383333333	Multiple	-3	3.1	None	TMD1	Stability	22.5	2.520721	G	0.585	CADD+REVEL	Moderate	NA	Moderate	Supporting	NA	NC_000016.10:g.16190213C>T	NP_001162.5:p.G529D	Benign/Likely Benign
G529R	6.57782221462e-06	Variant of Uncertain Significance	None	1.50676	0.0379029	0.64592	None	-9	4.1	None	TMD1	NA	23.4	2.998117	G	0.632	CADD+REVEL	NA	NA	Moderate	Supporting	NA	NC_000016.10:g.16190214C>G	NP_001162.5:p.G529R	Variant of Uncertain Significance
G529S	5.262327000999e-05	Variant of Uncertain Significance	None	0.0388101666666667	-1.01939866666667	-0.125830666666667	None	-2	0.4	None	TMD1	NA	17.47	1.763731	G	0.177	NA	NA	NA	Moderate	NA	NA	NC_000016.10:g.16190214C>T	NP_001162.5:p.G529S	Variant of Uncertain Significance
S528F	6.57393042152e-06	Variant of Uncertain Significance	None	-0.834294	-1.08874	-1.22372	None	-6	-3.6	None	TMD1	NA	28.5	4.18348	S	0.799	CADD+REVEL	NA	NA	Moderate	Supporting	NA	NC_000016.10:g.16190216G>A	NP_001162.5:p.S528F	Variant of Uncertain Significance
T527A	1e-06	Variant of Uncertain Significance	None	-0.731839	1.02623666666667	-0.0149767333333333	None	-1	-2.5	None	TMD1	NA	22.7	2.650417	T	0.475	CADD	NA	NA	Moderate	NA	NA	NC_000016.10:g.16190220T>C	NP_001162.5:p.T527A	Variant of Uncertain Significance
R526Q	2.630817394964e-05	Variant of Uncertain Significance	Both	-0.552065333333333	-0.660051666666667	-0.0418285333333333	None	-2	-1	None	TMD1	NA	19.41	2.020013	R	0.531	REVEL	NA	NA	Moderate	NA	Supporting	NC_000016.10:g.16190222C>T	NP_001162.5:p.R526Q	Variant of Uncertain Significance
R526W	6.57799529015e-06	Variant of Uncertain Significance	PXE	-0.02988555	-0.792100666666667	-1.46188866666667	None	-2	-3.6	None	TMD1	NA	24.3	3.359649	R	0.655	CADD+REVEL	NA	NA	Moderate	Supporting	Supporting	NC_000016.10:g.16190223G>A	NP_001162.5:p.R526W	Variant of Uncertain Significance
R526G	1.315599058031e-05	Variant of Uncertain Significance	None	0.4262645	0.154500666666667	0.773561333333333	None	-9	-4.1	None	TMD1	NA	23.4	2.976453	R	0.675	CADD+REVEL	NA	NA	Moderate	Supporting	NA	NC_000016.10:g.16190223G>C	NP_001162.5:p.R526G	Variant of Uncertain Significance
L525F	1.314716941442e-05	Variant of Uncertain Significance	None	-0.854052166666667	-0.569131333333333	-0.376395	None	-3	1	None	TMD1	NA	22.6	2.59472	L	0.69	CADD+REVEL	NA	NA	Moderate	Supporting	NA	NC_000016.10:g.16190224C>A	NP_001162.5:p.L525F	Variant of Uncertain Significance
A524S	8.546559023851e-05	Variant of Uncertain Significance	Both	-0.1731425	0.273603333333333	0.574975	None	0	2.6	None	TMD1	NA	24	3.262005	A	0.681	CADD+REVEL	NA	NA	Moderate	Supporting	Supporting	NC_000016.10:g.16190229C>A	NP_001162.5:p.A524S	Variant of Uncertain Significance
A524T	1.314855234438e-05	Variant of Uncertain Significance	Both	-0.814189666666667	-0.246565	-0.264401666666667	None	-1	2.5	None	TMD1	NA	23.1	2.822312	A	0.592	CADD+REVEL	NA	NA	Moderate	Supporting	Supporting	NC_000016.10:g.16190229C>T	NP_001162.5:p.A524T	Variant of Uncertain Significance
L522P	1e-06	Variant of Uncertain Significance	Both	2.95977833333333	4.36812666666667	5	Multiple	-7	5.4	None	TMD1	Stability	26.3	3.88814	L	0.918	CADD+REVEL	Moderate	NA	Moderate	Supporting	Supporting	NC_000016.10:g.16190234A>G	NP_001162.5:p.L522P	Updated: Likely Pathogenic
E521D	1e-06	Variant of Uncertain Significance	PXE	1.87243066666667	1.173883	0.975906333333333	One	2	0	None	TMD1	Conformation	23.8	3.181576	E	0.801	CADD+REVEL	Moderate	NA	Moderate	Supporting	Supporting	NC_000016.10:g.16190236C>G	NP_001162.5:p.E521D	Updated: Likely Pathogenic
G519S	1e-06	Variant of Uncertain Significance	Both	-0.418785	-1.08065	-0.494399	None	-2	0.4	None	TMD1	NA	9.465	0.807388	G	0.085	NA	NA	NA	Moderate	NA	Supporting	NC_000016.10:g.16190244C>T	NP_001162.5:p.G519S	Variant of Uncertain Significance
R518Q	0.00011178621215707	Pathogenic/Likely Pathogenic	Both	0.701826266666667	-0.245133565	0.830382333333333	None	-2	-1	None	TMD1	NA	26.9	3.988604	R	0.886	CADD+REVEL	NA	Moderate	Moderate	Supporting	Supporting	NC_000016.10:g.16190246C>T	NP_001162.5:p.R518Q	Updated: Likely Pathogenic
L515V	6.57341186369e-06	Variant of Uncertain Significance	None	3.16294	2.20684	2.13371	Multiple	-2	-0.4	None	TMD1	Stability	24.7	3.504125	L	0.509	CADD+REVEL	Moderate	NA	Moderate	Supporting	NA	NC_000016.10:g.16190256G>C	NP_001162.5:p.L515V	Variant of Uncertain Significance
V514I	0.00053895600278679	Conflicting Interpretations of Pathogenicity	Both	-0.991166	-1.08022	-1.26394	None	2	-0.3	None	TMD1	NA	15.32	1.435159	V	0.163	NA	NA	NA	Moderate	NA	Supporting	NC_000016.10:g.16190259C>T	NP_001162.5:p.V514I	Conflicting Interpretations of Pathogenicity
F510I	6.57496778265e-06	Variant of Uncertain Significance	None	0.735416	-2.00582	1.19947	One	-2	-1.7	None	TMD1	Conformation	29.6	4.305479	F	0.898	CADD+REVEL	Moderate	NA	Moderate	Supporting	NA	NC_000016.10:g.16190271A>T	NP_001162.5:p.F510I	Variant of Uncertain Significance
A509G	6.57323902926e-06	Conflicting Interpretations of Pathogenicity	PXE	0.870007	0.588669	0.566572	None	-2	2.2	None	TMD1	NA	29.1	4.246555	A	0.747	CADD+REVEL	NA	NA	Moderate	Supporting	Supporting	NC_000016.10:g.16190273G>C	NP_001162.5:p.A509G	Conflicting Interpretations of Pathogenicity
A509S	2.628604473884e-05	Variant of Uncertain Significance	None	0.807749333333333	0.871849666666667	0.815536666666667	None	0	2.6	None	TMD1	NA	22.5	2.522251	A	0.541	CADD+REVEL	NA	NA	Moderate	Supporting	NA	NC_000016.10:g.16190274C>A	NP_001162.5:p.A509S	Variant of Uncertain Significance
G508E	1.314682372738e-05	Variant of Uncertain Significance	None	-0.825909	-0.905762	-0.947447	None	-4	3.1	None	TMD1	NA	1.309	-0.004232	G	0.236	NA	NA	NA	Moderate	NA	NA	NC_000016.10:g.16190276C>T	NP_001162.5:p.G508E	Variant of Uncertain Significance
E507D	6.57202944269e-06	Variant of Uncertain Significance	None	1.312846	0.347216	2.25394	One	2	0	None	TMD1	Conformation	24.6	3.479132	E	0.779	CADD+REVEL	Moderate	NA	Moderate	Supporting	NA	NC_000016.10:g.16190278C>G	NP_001162.5:p.E507D	Variant of Uncertain Significance
W506L	1.971453355413e-05	Variant of Uncertain Significance	None	-2.44892	-3.97354	0.252684	Multiple	-6	-4.7	None	TMD1	NA	28.6	4.197897	W	0.865	CADD+REVEL	NA	NA	Moderate	Supporting	NA	NC_000016.10:g.16190282C>A	NP_001162.5:p.W506L	Variant of Uncertain Significance
G505D	2.628984554715e-05	Variant of Uncertain Significance	None	1.71158	3.69221	4.67423	Multiple	-3	3.1	None	TMD1	Stability	25.1	3.622314	G	0.801	CADD+REVEL	Moderate	NA	Moderate	Supporting	NA	NC_000016.10:g.16190285C>T	NP_001162.5:p.G505D	Variant of Uncertain Significance
K502M	1e-06	Variant of Uncertain Significance	PXE	0.355323	0.490161	-0.577906	None	-2	-5.8	None	TMD1	NA	27.9	4.117491	K	0.927	CADD+REVEL	NA	Moderate	Moderate	Supporting	Supporting	NC_000016.10:g.16190294T>A	NP_001162.5:p.K502M	Updated: Likely Pathogenic
K502R	1e-06	Pathogenic/Likely Pathogenic	None	1.4496	2.35384	1.40069	One	0	0.6	None	TMD1	Conformation	29.9	4.339431	K	0.829	CADD+REVEL	Moderate	Moderate	Moderate	Supporting	NA	NC_000016.10:g.16190294T>C	NP_001162.5:p.K502R	Updated: Likely Pathogenic
I501F	1e-06	Variant of Uncertain Significance	PXE	3.4598	-0.634734	-0.497405	One	-2	1.7	None	TMD1	Conformation	18.66	1.922768	I	0.554	REVEL	Moderate	NA	Moderate	NA	Supporting	NC_000016.10:g.16190298T>A	NP_001162.5:p.I501F	Variant of Uncertain Significance
I501V	1e-06	Variant of Uncertain Significance	None	0.870555	0.974278	-0.427904	None	2	0.3	None	TMD1	NA	4.799	0.344253	I	0.208	NA	NA	NA	Moderate	NA	NA	NC_000016.10:g.16190298T>C	NP_001162.5:p.I501V	Variant of Uncertain Significance
T500P	1e-06	Variant of Uncertain Significance	PXE	-2.25914	-1.23376	1.35239	One	-4	0.9	None	TMD1	Conformation	21.2	2.249789	T	0.573	CADD+REVEL	Moderate	NA	Moderate	Supporting	Supporting	NC_000016.10:g.16190301T>G	NP_001162.5:p.T500P	Updated: Likely Pathogenic
S498L	1.314578677533e-05	Variant of Uncertain Significance	None	-2.1968	-2.91045	-2.39098	Multiple	-8	-4.6	None	TMD1	NA	15.26	1.427445	S	0.291	NA	NA	NA	Moderate	NA	NA	NC_000016.10:g.16190306G>A	NP_001162.5:p.S498L	Variant of Uncertain Significance
N497K	1.971453355413e-05	Variant of Uncertain Significance	PXE	3.7525	2.26787	2.43026	Multiple	-1	0.4	None	TMD1	Stability	14.81	1.360152	N	0.435	NA	Moderate	NA	Moderate	NA	Supporting	NC_000016.10:g.16190308G>T	NP_001162.5:p.N497K	Variant of Uncertain Significance
N497I	6.57565953865e-06	Variant of Uncertain Significance	None	1.49037	3.73275	1.26968	One	-5	-8	None	TMD1	Conformation	19.78	2.068892	N	0.389	NA	Moderate	NA	Moderate	NA	NA	NC_000016.10:g.16190309T>A	NP_001162.5:p.N497I	Variant of Uncertain Significance
R496K	6.5708203012e-06	Variant of Uncertain Significance	None	0.283541	-0.0906109	0.696459	None	0	-0.6	None	TMD1	NA	23.6	3.108864	R	0.351	CADD	NA	NA	Moderate	NA	NA	NC_000016.10:g.16190312C>T	NP_001162.5:p.R496K	Variant of Uncertain Significance
L495H	1e-06	Pathogenic/Likely Pathogenic	PXE	2.23355	2.35357	1.54012	Multiple	-6	7	Phosphorylation-adjacent	TMD1	Regulation	26.6	3.94271	L	0.923	CADD+REVEL	Moderate	Moderate	Moderate	Supporting	Supporting	NC_000016.10:g.16190315A>T	NP_001162.5:p.L495H	Updated: Likely Pathogenic
T491I	1e-06	Variant of Uncertain Significance	None	-2.94031	-1.90601	-2.42475	Multiple	-2	-5.2	Phosphorylation-adjacent;Phosphorylation	TMD1	NA	23.6	3.093886	T	0.445	CADD	NA	NA	Moderate	NA	NA	NC_000016.10:g.16190327G>A	NP_001162.5:p.T491I	Variant of Uncertain Significance
T491A	6.57254778242e-06	Variant of Uncertain Significance	None	0.790853	1.16884	0.791191	None	-1	-2.5	Phosphorylation-adjacent;Phosphorylation	TMD1	NA	23.9	3.206346	T	0.507	CADD+REVEL	NA	NA	Moderate	Supporting	NA	NC_000016.10:g.16190328T>C	NP_001162.5:p.T491A	Variant of Uncertain Significance
L490P	6.57341186369e-06	Variant of Uncertain Significance	None	3.54767	4.02608	5	Multiple	-7	5.4	Phosphorylation-adjacent;Phosphorylation-adjacent	TMD1	Regulation	25.9	3.821666	L	0.87	CADD+REVEL	Moderate	NA	Moderate	Supporting	NA	NC_000016.10:g.16190330A>G	NP_001162.5:p.L490P	Variant of Uncertain Significance
R489W	0.0001117054131129	Variant of Uncertain Significance	PXE	-0.438706	-0.270408	-0.520563	None	-2	-3.6	Phosphorylation-adjacent;Phosphorylation-adjacent	TMD1	NA	25.6	3.73543	R	0.537	CADD+REVEL	NA	NA	Moderate	Supporting	Supporting	NC_000016.10:g.16190334G>A	NP_001162.5:p.R489W	Variant of Uncertain Significance
A488T	1.314302236942e-05	Variant of Uncertain Significance	None	-0.274467	-0.00206622	-0.0489404	None	-1	2.5	Phosphorylation-adjacent	TMD1	NA	22.2	2.422772	A	0.351	CADD	NA	NA	Moderate	NA	NA	NC_000016.10:g.16190337C>T	NP_001162.5:p.A488T	Variant of Uncertain Significance
R487Q	6.57246138678e-06	Pathogenic/Likely Pathogenic	PXE	1.37095	1.16877	0.660052	None	-2	-1	None	TMD1	NA	24.8	3.525816	R	0.8	CADD+REVEL	NA	Moderate	Moderate	Supporting	Supporting	NC_000016.10:g.16190339C>T	NP_001162.5:p.R487Q	Updated: Likely Pathogenic
R487W	6.57211582696e-06	Variant of Uncertain Significance	None	-1.3616	-0.997913	5	One	-2	-3.6	None	TMD1	Conformation	23.9	3.213773	R	0.693	CADD+REVEL	Moderate	Moderate	Moderate	Supporting	NA	NC_000016.10:g.16190340G>A	NP_001162.5:p.R487W	Updated: Likely Pathogenic
R487G	6.57211582696e-06	Variant of Uncertain Significance	None	2.27951	3.29545	2.77967	Multiple	-9	-4.1	None	TMD1	Stability	23.3	2.958444	R	0.707	CADD+REVEL	Moderate	Moderate	Moderate	Supporting	NA	NC_000016.10:g.16190340G>C	NP_001162.5:p.R487G	Updated: Likely Pathogenic
Q480E	1e-06	Variant of Uncertain Significance	None	0.11781	-0.599455	-0.305948	None	1	0	None	TMD1	NA	25.6	3.739725	Q	0.709	CADD+REVEL	NA	NA	Moderate	Supporting	NA	NC_000016.10:g.16190361G>C	NP_001162.5:p.Q480E	Variant of Uncertain Significance
E479K	1.31456139659e-05	Variant of Uncertain Significance	None	-0.20405	0.118672	0.0401961	None	-4	0.4	None	TMD1	NA	15.23	1.421463	E	0.483	NA	NA	NA	Moderate	NA	NA	NC_000016.10:g.16190364C>T	NP_001162.5:p.E479K	Variant of Uncertain Significance
H475L	0.00022360771315076	Conflicting Interpretations of Pathogenicity	Both	-0.516237	-0.29265	-0.44899	None	-6	-7	None	TMD1	NA	17.06	1.705324	H	0.486	NA	NA	NA	Moderate	NA	Supporting	NC_000016.10:g.16192837T>A	NP_001162.5:p.H475L	Conflicting Interpretations of Pathogenicity
H475R	6.57669744561e-06	Variant of Uncertain Significance	None	0.337684	-0.0963325	-0.366461	None	-2	1.3	None	TMD1	NA	16.56	1.6286	H	0.425	NA	NA	NA	Moderate	NA	NA	NC_000016.10:g.16192837T>C	NP_001162.5:p.H475R	Variant of Uncertain Significance
K471R	2.630402188494e-05	Variant of Uncertain Significance	None	0.281601	-0.202449	0.0233708	None	0	0.6	None	TMD1	NA	21.4	2.279083	K	0.449	CADD	NA	NA	Moderate	NA	NA	NC_000016.10:g.16192849T>C	NP_001162.5:p.K471R	Variant of Uncertain Significance
K471Q	1.315997262725e-05	Variant of Uncertain Significance	None	0.155975	-0.0586498	-0.0762782	None	-3	-0.4	None	TMD1	NA	24.9	3.551745	K	0.623	CADD+REVEL	NA	NA	Moderate	Supporting	NA	NC_000016.10:g.16192850T>G	NP_001162.5:p.K471Q	Variant of Uncertain Significance
I469M	1e-06	Variant of Uncertain Significance	None	-0.43884	-0.192613	-0.681135	None	-1	2.6	None	TMD1	NA	22.3	2.457442	I	0.687	CADD+REVEL	NA	NA	Moderate	Supporting	NA	NC_000016.10:g.16192854G>C	NP_001162.5:p.I469M	Variant of Uncertain Significance
F467L	1e-06	Variant of Uncertain Significance	None	-0.167257	0.264808	-0.561017	None	-3	-1	None	TMD1	NA	24.3	3.349825	F	0.708	CADD+REVEL	NA	NA	Moderate	Supporting	NA	NC_000016.10:g.16192860G>T	NP_001162.5:p.F467L	Variant of Uncertain Significance
N466Y	1e-06	Variant of Uncertain Significance	PXE	0.0929926	-0.86896	-2.04571	One	-4	-2.2	Membrane-bound	TMD1	Conformation	31	4.40331	N	0.94	CADD+REVEL	Moderate	NA	Moderate	Supporting	Supporting	NC_000016.10:g.16192865T>A	NP_001162.5:p.N466Y	Updated: Likely Pathogenic
L465R	1e-06	Variant of Uncertain Significance	None	-0.549677	-0.338411	0.50703	None	-8	8.3	Membrane-bound	TMD1	MembraneInteractions	28.9	4.224926	L	0.926	CADD+REVEL	Moderate	NA	Moderate	Supporting	NA	NC_000016.10:g.16192867A>C	NP_001162.5:p.L465R	Variant of Uncertain Significance
P464R	6.57125208637e-06	Variant of Uncertain Significance	None	1.76761	1.99628	2.26367	Multiple	-4	2.9	Membrane-bound	TMD1	MembraneInteractions	27.7	4.0965	P	0.965	CADD+REVEL	Moderate	NA	Moderate	Supporting	NA	NC_000016.10:g.16192870G>C	NP_001162.5:p.P464R	Variant of Uncertain Significance
P464S	6.57306620392e-06	Variant of Uncertain Significance	None	2.45106	2.35025	2.08717	Multiple	-2	-0.8	Membrane-bound	TMD1	MembraneInteractions	25.7	3.76444	P	0.894	CADD+REVEL	Moderate	NA	Moderate	Supporting	NA	NC_000016.10:g.16192871G>A	NP_001162.5:p.P464S	Variant of Uncertain Significance
P464T	6.57306620392e-06	Variant of Uncertain Significance	None	2.3366	2.38581	2.45206	Multiple	-4	-0.9	Membrane-bound	TMD1	MembraneInteractions	25.4	3.687266	P	0.9	CADD+REVEL	Moderate	NA	Moderate	Supporting	NA	NC_000016.10:g.16192871G>T	NP_001162.5:p.P464T	Variant of Uncertain Significance
L463P	1e-06	Variant of Uncertain Significance	None	1.76958	0.336866	3.35077	One	-7	5.4	Membrane-bound	TMD1	MembraneInteractions	31	4.40537	L	0.936	CADD+REVEL	Moderate	NA	Moderate	Supporting	NA	NC_000016.10:g.16192873A>G	NP_001162.5:p.L463P	Variant of Uncertain Significance
L463H	1e-06	Variant of Uncertain Significance	PXE	0.844345	0.936718	1.20285	None	-6	7	Membrane-bound	TMD1	MembraneInteractions	28.4	4.172928	L	0.955	CADD+REVEL	Moderate	NA	Moderate	Supporting	Supporting	NC_000016.10:g.16192873A>T	NP_001162.5:p.L463H	Updated: Likely Pathogenic
S461N	6.57514070801e-06	Variant of Uncertain Significance	None	0.142513	0.223231	-0.129291	None	0	2.7	Membrane-bound	TMD1	MembraneInteractions	24.2	3.310872	S	0.448	CADD	Moderate	NA	Moderate	NA	NA	NC_000016.10:g.16192879C>T	NP_001162.5:p.S461N	Variant of Uncertain Significance
A457G	1e-06	Variant of Uncertain Significance	None	0.522661	0.463509	0.153113	None	-2	2.2	Membrane-bound	TMD1	MembraneInteractions	22.6	2.578556	A	0.629	CADD+REVEL	Moderate	NA	Moderate	Supporting	NA	NC_000016.10:g.16192891G>C	NP_001162.5:p.A457G	Variant of Uncertain Significance
A457T	6.57565953865e-06	Variant of Uncertain Significance	None	1.20489	0.583167	0.535032	None	-1	2.5	Membrane-bound	TMD1	MembraneInteractions	24	3.240169	A	0.589	CADD+REVEL	Moderate	NA	Moderate	Supporting	NA	NC_000016.10:g.16192892C>T	NP_001162.5:p.A457T	Variant of Uncertain Significance
I456M	3.942906710827e-05	Benign/Likely Benign	None	-0.329776	0.00627325	-0.836385	None	-1	2.6	None	TMD1	NA	11.9	1.021898	I	0.551	REVEL	NA	NA	Moderate	NA	NA	NC_000016.10:g.16192893G>C	NP_001162.5:p.I456M	Benign/Likely Benign
A455V	2.628466289919e-05	Variant of Uncertain Significance	None	2.99348	-1.38069	2.85996	Multiple	-2	-2.4	Membrane-bound	TMD1	MembraneInteractions	25.2	3.649177	A	0.649	CADD+REVEL	Moderate	NA	Moderate	Supporting	NA	NC_000016.10:g.16192897G>A	NP_001162.5:p.A455V	Variant of Uncertain Significance
A455P	1e-06	Variant of Uncertain Significance	PXE	3.35484	4.2293	1.53198	Multiple	-2	3.4	Membrane-bound	TMD1	MembraneInteractions	24.9	3.551483	A	0.755	CADD+REVEL	Moderate	NA	Moderate	Supporting	Supporting	NC_000016.10:g.16192898C>G	NP_001162.5:p.A455P	Updated: Likely Pathogenic
T454I	0.00010512345435671	Benign/Likely Benign	None	0.0370801	0.0945002	-0.863589	None	-2	-5.2	None	TMD1	NA	22.3	2.468917	T	0.542	CADD+REVEL	NA	NA	Moderate	Supporting	NA	NC_000016.10:g.16192900G>A	NP_001162.5:p.T454I	Benign/Likely Benign
T454N	1e-06	Variant of Uncertain Significance	None	-0.127241	-0.0995177	-0.0430713	None	-2	2.8	None	TMD1	NA	21.6	2.297861	T	0.534	CADD+REVEL	NA	NA	Moderate	Supporting	NA	NC_000016.10:g.16192900G>T	NP_001162.5:p.T454N	Variant of Uncertain Significance
L453F	1e-06	Variant of Uncertain Significance	None	-0.0785419	-0.344351	-0.603074	None	-3	1	Membrane-bound	TMD1	MembraneInteractions	23.3	2.936991	L	0.671	CADD+REVEL	Moderate	NA	Moderate	Supporting	NA	NC_000016.10:g.16192904G>A	NP_001162.5:p.L453F	Variant of Uncertain Significance
A452D	1.31418133074e-05	Variant of Uncertain Significance	None	2.28669	3.10126	1.44463	Multiple	-3	5.3	None	TMD1	Stability	24.9	3.563933	A	0.827	CADD+REVEL	Moderate	NA	Moderate	Supporting	NA	NC_000016.10:g.16192906G>T	NP_001162.5:p.A452D	Variant of Uncertain Significance
A452T	3.945084424806e-05	Variant of Uncertain Significance	None	0.0874244	0.398373	-0.69201	None	-1	2.5	None	TMD1	NA	25.2	3.63978	A	0.736	CADD+REVEL	NA	NA	Moderate	Supporting	NA	NC_000016.10:g.16192907C>T	NP_001162.5:p.A452T	Variant of Uncertain Significance
P450L	1.314371336189e-05	Variant of Uncertain Significance	None	0.24865	1.30632	1.25746	None	-7	-5.4	Membrane-bound	TMD1	NA	25	3.598895	P	0.728	CADD+REVEL	NA	NA	Moderate	Supporting	NA	NC_000016.10:g.16192912G>A	NP_001162.5:p.P450L	Variant of Uncertain Significance
L447I	1.971323809648e-05	Variant of Uncertain Significance	None	0.252956	0.938756	1.09767	None	-1	-0.7	None	TMD1	NA	23.3	2.966536	L	0.53	CADD+REVEL	NA	NA	Moderate	Supporting	NA	NC_000016.10:g.16192922G>T	NP_001162.5:p.L447I	Variant of Uncertain Significance
W445R	1.314250417274e-05	Variant of Uncertain Significance	None	0.813495	1.0586	-0.125804	None	-2	3.6	Membrane-bound	TMD1	MembraneInteractions	28.2	4.149995	W	0.871	CADD+REVEL	Moderate	NA	Moderate	Supporting	NA	NC_000016.10:g.16198026A>G	NP_001162.5:p.W445R	Variant of Uncertain Significance
Y443C	3.288305470424e-05	Variant of Uncertain Significance	None	1.85495	-0.682749	0.926159	One	-4	-3.8	None	TMD1	Conformation	26.8	3.971231	Y	0.621	CADD+REVEL	Moderate	NA	Moderate	Supporting	NA	NC_000016.10:g.16198031T>C	NP_001162.5:p.Y443C	Variant of Uncertain Significance
V442I	7.228377295009e-05	Variant of Uncertain Significance	Both	-0.399403	-0.167337	-0.150891	None	2	-0.3	Membrane-bound	TMD1	NA	6.605	0.509669	V	0.188	NA	NA	NA	Moderate	NA	Supporting	NC_000016.10:g.16198035C>T	NP_001162.5:p.V442I	Variant of Uncertain Significance
C440F	1.971349717439e-05	Variant of Uncertain Significance	None	5	4.63271	5	Multiple	-13	-0.3	Membrane-bound	TMD1	MembraneInteractions	26.3	3.895244	C	0.821	CADD+REVEL	Moderate	NA	Moderate	Supporting	NA	NC_000016.10:g.16198040C>A	NP_001162.5:p.C440F	Variant of Uncertain Significance
C440G	2.628051825181e-05	Variant of Uncertain Significance	PXE	0.295949	0.919409	1.3035	None	-9	2.9	Membrane-bound	TMD1	MembraneInteractions	26.7	3.963454	C	0.876	CADD+REVEL	Moderate	NA	Moderate	Supporting	Supporting	NC_000016.10:g.16198041A>C	NP_001162.5:p.C440G	Updated: Likely Pathogenic
V439I	6.56926634433e-06	Variant of Uncertain Significance	None	-0.652229	-0.889097	-0.845675	None	2	-0.3	None	TMD1	NA	2.522	0.144797	V	0.313	NA	NA	NA	Moderate	NA	NA	NC_000016.10:g.16198044C>T	NP_001162.5:p.V439I	Variant of Uncertain Significance
V438M	0.00021681712461071	Benign/Likely Benign	Both	-3.73974	-4.34152	-4.09797	Multiple	-1	2.3	Membrane-bound	TMD1	MembraneInteractions	4.329	0.30346	V	0.371	NA	Moderate	NA	Moderate	NA	Supporting	NC_000016.10:g.16198047C>T	NP_001162.5:p.V438M	Benign/Likely Benign
V435A	6.57254778242e-06	Variant of Uncertain Significance	None	-0.347463	-0.119698	0.0561377	None	-2	2.4	None	TMD1	NA	23.3	2.960556	V	0.515	CADD+REVEL	NA	NA	Moderate	Supporting	NA	NC_000016.10:g.16198055A>G	NP_001162.5:p.V435A	Variant of Uncertain Significance
V435I	1.970961172064e-05	Variant of Uncertain Significance	None	-0.300816	-0.603991	-0.67641	None	2	-0.3	None	TMD1	NA	0.002	-1.208907	V	0.227	NA	NA	NA	Moderate	NA	NA	NC_000016.10:g.16198056C>T	NP_001162.5:p.V435I	Variant of Uncertain Significance
L434V	6.57004323088e-06	Variant of Uncertain Significance	None	0.673771	0.777639	0.630579	None	-2	-0.4	Membrane-bound	TMD1	NA	4.816	0.345728	L	0.228	NA	NA	NA	Moderate	NA	NA	NC_000016.10:g.16198059G>C	NP_001162.5:p.L434V	Variant of Uncertain Significance
P433S	6.57056125734e-06	Variant of Uncertain Significance	None	-3.81689	-5	-3.55058	Multiple	-2	-0.8	None	TMD1	NA	21.5	2.289	P	0.316	CADD	NA	NA	Moderate	NA	NA	NC_000016.10:g.16198062G>A	NP_001162.5:p.P433S	Variant of Uncertain Significance
W431R	1e-06	Variant of Uncertain Significance	Both	0.650775	0.653525	2.75311	One	-2	3.6	None	TMD1	Conformation	26	3.833827	W	0.845	CADD+REVEL	Moderate	NA	Moderate	Supporting	Supporting	NC_000016.10:g.16198068A>G	NP_001162.5:p.W431R	Updated: Likely Pathogenic
L430R	6.56926634433e-06	Variant of Uncertain Significance	None	1.39142	1.66522	0.543685	None	-8	8.3	None	TMD1	NA	23.5	3.061989	L	0.787	CADD+REVEL	NA	NA	Moderate	Supporting	NA	NC_000016.10:g.16198070A>C	NP_001162.5:p.L430R	Variant of Uncertain Significance
G429R	0.00014456184618619	Variant of Uncertain Significance	Both	0.583694	1.77169	0.438865	None	-9	4.1	None	TMD1	NA	23.1	2.849054	G	0.732	CADD+REVEL	NA	NA	Moderate	Supporting	Supporting	NC_000016.10:g.16198074C>T	NP_001162.5:p.G429R	Variant of Uncertain Significance
N428K	1e-06	Variant of Uncertain Significance	None	1.68346	-1.26119	1.44147	None	-1	0.4	None	TMD1	NA	19.88	2.082297	N	0.68	REVEL	NA	NA	Moderate	NA	NA	NC_000016.10:g.16198075G>C	NP_001162.5:p.N428K	Variant of Uncertain Significance
N428S	9.861025283668e-05	Variant of Uncertain Significance	None	0.492182	0.242821	0.700269	None	0	-2.7	None	TMD1	NA	24.7	3.490037	N	0.739	CADD+REVEL	NA	NA	Moderate	Supporting	NA	NC_000016.10:g.16198076T>C	NP_001162.5:p.N428S	Variant of Uncertain Significance
Y426C	1e-06	Variant of Uncertain Significance	None	0.45568	0.270155	1.40032	None	-4	-3.8	Ligand-adjacent	TMD1	Ligandbinding	23.9	3.217774	Y	0.725	CADD+REVEL	Moderate	NA	Moderate	Supporting	NA	NC_000016.10:g.16198082T>C	NP_001162.5:p.Y426C	Variant of Uncertain Significance
L425F	6.56978424828e-06	Variant of Uncertain Significance	None	0.468433	0.686282	-0.149394	None	-3	1	Ligand-adjacent	TMD1	Ligandbinding	13.09	1.134827	L	0.411	NA	Moderate	NA	Moderate	NA	NA	NC_000016.10:g.16198086G>A	NP_001162.5:p.L425F	Variant of Uncertain Significance
V424I	2.627775587964e-05	Benign/Likely Benign	None	0.653802	0.0583697	-0.845934	None	2	-0.3	None	TMD1	NA	0.001	-1.332503	V	0.25	NA	NA	NA	Moderate	NA	NA	NC_000016.10:g.16198089C>T	NP_001162.5:p.V424I	Benign/Likely Benign
E422D	1e-06	Variant of Uncertain Significance	None	0.532918	0.394459	0.656079	None	2	0	Ligand-adjacent	TMD1	NA	1.403	0.010509	E	0.327	NA	NA	NA	Moderate	NA	NA	NC_000016.10:g.16198093C>A	NP_001162.5:p.E422D	Variant of Uncertain Significance
E422K	2.628120893561e-05	Variant of Uncertain Significance	Both	-0.161975	-0.138566	0.475166	None	-4	0.4	Ligand-adjacent	TMD1	Ligandbinding	23.6	3.109658	E	0.752	CADD+REVEL	Moderate	NA	Moderate	Supporting	Supporting	NC_000016.10:g.16198095C>T	NP_001162.5:p.E422K	Updated: Likely Pathogenic
T421I	1e-06	Variant of Uncertain Significance	None	1.40857	1.43612	1.74092	None	-2	-5.2	None	TMD1	NA	11.34	0.977401	T	0.34	NA	NA	NA	Moderate	NA	NA	NC_000016.10:g.16198097G>A	NP_001162.5:p.T421I	Variant of Uncertain Significance
T421A	1e-06	Variant of Uncertain Significance	None	-0.187559	-1.11385	-0.00520577	None	-1	-2.5	None	TMD1	NA	8.727	0.729747	T	0.263	NA	NA	NA	Moderate	NA	NA	NC_000016.10:g.16198098T>C	NP_001162.5:p.T421A	Variant of Uncertain Significance
L420V	1.970728118348e-05	Variant of Uncertain Significance	Both	1.73104	1.63042	2.35382	One	-2	-0.4	None	TMD1	Conformation	10.13	0.87077	L	0.533	REVEL	Moderate	NA	Moderate	NA	Supporting	NC_000016.10:g.16198101G>C	NP_001162.5:p.L420V	Variant of Uncertain Significance
R419Q	2.628120893561e-05	Pathogenic/Likely Pathogenic	Both	1.23423	0.371781	0.713795	None	-2	-1	None	TMD1	NA	23.8	3.18325	R	0.803	CADD+REVEL	NA	Moderate	Moderate	Supporting	Supporting	NC_000016.10:g.16198103C>T	NP_001162.5:p.R419Q	Updated: Likely Pathogenic
R419W	6.57038857278e-06	Pathogenic/Likely Pathogenic	PXE	-0.87445	-0.894571	1.1966	None	-2	-3.6	None	TMD1	NA	23.8	3.183326	R	0.726	CADD+REVEL	NA	Moderate	Moderate	Supporting	Supporting	NC_000016.10:g.16198104G>A	NP_001162.5:p.R419W	Updated: Likely Pathogenic
Q418R	1.314146790196e-05	Variant of Uncertain Significance	None	-0.709834	-0.968233	0.81553	None	-2	1	None	TMD1	NA	23.1	2.857726	Q	0.841	CADD+REVEL	NA	NA	Moderate	Supporting	NA	NC_000016.10:g.16198106T>C	NP_001162.5:p.Q418R	Variant of Uncertain Significance
V417M	3.284848962644e-05	Variant of Uncertain Significance	None	-0.0130523	-1.0928	-0.841685	None	-1	2.3	None	TMD1	NA	22.7	2.615307	V	0.6	CADD+REVEL	NA	NA	Moderate	Supporting	NA	NC_000016.10:g.16198110C>T	NP_001162.5:p.V417M	Variant of Uncertain Significance
D416G	1.314509556484e-05	Variant of Uncertain Significance	None	-1.26536	-0.389711	0.529479	None	-3	-3.1	None	TMD1	NA	24.8	3.53328	D	0.928	CADD+REVEL	NA	NA	Moderate	Supporting	NA	NC_000016.10:g.16198112T>C	NP_001162.5:p.D416G	Variant of Uncertain Significance
D416N	1e-06	Variant of Uncertain Significance	None	0.551411	0.112109	0.126732	None	2	0	None	TMD1	NA	24.2	3.310704	D	0.86	CADD+REVEL	NA	NA	Moderate	Supporting	NA	NC_000016.10:g.16198113C>T	NP_001162.5:p.D416N	Variant of Uncertain Significance
V415A	1e-06	Variant of Uncertain Significance	PXE	-0.597878	-0.242152	1.42829	None	-2	2.4	None	TMD1	NA	19.39	2.018157	V	0.733	REVEL	NA	NA	Moderate	NA	Supporting	NC_000016.10:g.16198115A>G	NP_001162.5:p.V415A	Variant of Uncertain Significance
V415M	2.628017292353e-05	Variant of Uncertain Significance	Both	-0.342401	-0.0734291	-0.0312403	None	-1	2.3	None	TMD1	NA	23.6	3.094573	V	0.704	CADD+REVEL	NA	NA	Moderate	Supporting	Supporting	NC_000016.10:g.16198116C>T	NP_001162.5:p.V415M	Variant of Uncertain Significance
L412V	1.313974114709e-05	Variant of Uncertain Significance	None	2.9598	2.96331	2.99087	Multiple	-2	-0.4	None	TMD1	Stability	21.9	2.368917	L	0.741	CADD+REVEL	Moderate	NA	Moderate	Supporting	NA	NC_000016.10:g.16198125G>C	NP_001162.5:p.L412V	Variant of Uncertain Significance
N411K	1e-06	Variant of Uncertain Significance	PXE	-0.167371	-0.199597	1.80655	One	-1	0.4	None	TMD1	Conformation	22.8	2.679748	N	0.738	CADD+REVEL	Moderate	NA	Moderate	Supporting	Supporting	NC_000016.10:g.16198126A>C	NP_001162.5:p.N411K	Updated: Likely Pathogenic
N411S	2.629503023928e-05	Variant of Uncertain Significance	None	0.552391	0.624488	0.625456	None	0	-2.7	None	TMD1	NA	23.7	3.123612	N	0.804	CADD+REVEL	NA	NA	Moderate	Supporting	NA	NC_000016.10:g.16198127T>C	NP_001162.5:p.N411S	Variant of Uncertain Significance
V409A	6.57021589729e-06	Variant of Uncertain Significance	None	-4.92414	-3.29115	-2.93731	Multiple	-2	2.4	None	TMD1	NA	23.5	3.019873	V	0.782	CADD+REVEL	NA	NA	Moderate	Supporting	NA	NC_000016.10:g.16198133A>G	NP_001162.5:p.V409A	Variant of Uncertain Significance
D408V	6.57695697354e-06	Variant of Uncertain Significance	None	0.345357	0.207663	-2.16707	One	-8	-7.7	None	TMD1	Conformation	23.8	3.175216	D	0.79	CADD+REVEL	Moderate	NA	Moderate	Supporting	NA	NC_000016.10:g.16198136T>A	NP_001162.5:p.D408V	Variant of Uncertain Significance
A405V	1e-06	Variant of Uncertain Significance	Both	0.981263	1.90012	0.318334	One	-2	-2.4	None	TMD1	Conformation	23.4	3.015898	A	0.558	CADD+REVEL	Moderate	NA	Moderate	Supporting	Supporting	NC_000016.10:g.16198145G>A	NP_001162.5:p.A405V	Updated: Likely Pathogenic
A403G	1.314008646176e-05	Variant of Uncertain Significance	None	0.673591	-0.227535	0.308319	None	-2	2.2	None	TMD1	NA	18.25	1.869175	A	0.365	NA	NA	NA	Moderate	NA	NA	NC_000016.10:g.16198151G>C	NP_001162.5:p.A403G	Variant of Uncertain Significance
A403D	1e-06	Variant of Uncertain Significance	None	0.802653	-0.38271	0.470109	None	-3	5.3	None	TMD1	NA	21.6	2.309599	A	0.516	CADD+REVEL	NA	NA	Moderate	Supporting	NA	NC_000016.10:g.16198151G>T	NP_001162.5:p.A403D	Variant of Uncertain Significance
R401K	1e-06	Variant of Uncertain Significance	None	1.538	-0.177721	0.157967	None	0	-0.6	NBD-TMD_joint_instability	TMD1	Stability	14.61	1.330595	R	0.493	NA	Moderate	NA	Moderate	NA	NA	NC_000016.10:g.16198157C>T	NP_001162.5:p.R401K	Variant of Uncertain Significance
S400F	1.971220185294e-05	Variant of Uncertain Significance	Both	-0.436925	-1.39037	-0.270086	None	-6	-3.6	NBD-TMD_joint_instability	TMD1	NA	25.2	3.654086	S	0.666	CADD+REVEL	NA	NA	Moderate	Supporting	Supporting	NC_000016.10:g.16198160G>A	NP_001162.5:p.S400F	Variant of Uncertain Significance
G399S	0.00011832141354648	Variant of Uncertain Significance	None	0.1044	0.00460963	-0.182192	None	-2	0.4	NBD-TMD_joint_instability	TMD1	NA	1.156	-0.030508	G	0.318	NA	NA	NA	Moderate	NA	NA	NC_000016.10:g.16198164C>T	NP_001162.5:p.G399S	Variant of Uncertain Significance
S398R	1e-06	Pathogenic/Likely Pathogenic	PXE	-1.37824	-0.634368	-0.367183	None	-3	3.7	NBD-TMD_joint_instability	TMD1	NA	12.88	1.111356	S	0.634	REVEL	NA	Moderate	Moderate	NA	Supporting	NC_000016.10:g.16198165G>C	NP_001162.5:p.S398R	Pathogenic/Likely Pathogenic
S398I	9.199632014719e-05	Variant of Uncertain Significance	None	-1.99483	-1.68529	-1.41692	One	-7	-5.3	NBD-TMD_joint_instability	TMD1	Conformation	23.2	2.896565	S	0.631	CADD+REVEL	Moderate	Moderate	Moderate	Supporting	NA	NC_000016.10:g.16198166C>A	NP_001162.5:p.S398I	Updated: Likely Pathogenic
S398G	1e-06	Pathogenic/Likely Pathogenic	PXE	0.141343	-0.195346	0.02798	None	-2	-0.4	NBD-TMD_joint_instability	TMD1	NA	24.2	3.312905	S	0.774	CADD+REVEL	NA	Moderate	Moderate	Supporting	Supporting	NC_000016.10:g.16198167T>C	NP_001162.5:p.S398G	Updated: Likely Pathogenic
S397F	6.57064760302e-06	Variant of Uncertain Significance	None	0.93661	-0.327691	1.91194	One	-6	-3.6	NBD-TMD_joint_instability	TMD1	Conformation	25.6	3.751434	S	0.72	CADD+REVEL	Moderate	NA	Moderate	Supporting	NA	NC_000016.10:g.16198169G>A	NP_001162.5:p.S397F	Variant of Uncertain Significance
A395T	1e-06	Variant of Uncertain Significance	None	0.40408	-0.223477	-0.395715	None	-1	2.5	None	TMD1	NA	20.7	2.184159	A	0.383	CADD	NA	NA	Moderate	NA	NA	NC_000016.10:g.16198176C>T	NP_001162.5:p.A395T	Variant of Uncertain Significance
K392N	6.56848964149e-06	Variant of Uncertain Significance	None	0.596936	-0.394454	0.868484	None	-1	-0.4	None	TMD1	NA	33	5.012446	K	0.857	CADD+REVEL	NA	NA	Moderate	Supporting	NA	NC_000016.10:g.16202001C>A	NP_001162.5:p.K392N	Variant of Uncertain Significance
K392R	1.313801484595e-05	Variant of Uncertain Significance	None	0.375719	-0.781811	-0.0148236	None	0	0.6	None	TMD1	NA	32	4.701895	K	0.859	CADD+REVEL	NA	NA	Moderate	Supporting	NA	NC_000016.10:g.16202002T>C	NP_001162.5:p.K392R	Variant of Uncertain Significance
K392E	6.56987057354e-06	Variant of Uncertain Significance	None	1.96113	1.16124	1.76566	One	-4	-0.4	None	TMD1	Conformation	27	4.007493	K	0.925	CADD+REVEL	Moderate	NA	Moderate	Supporting	NA	NC_000016.10:g.16202003T>C	NP_001162.5:p.K392E	Variant of Uncertain Significance
R391G	0.00472355074368003	Conflicting Interpretations of Pathogenicity	Both	0.666572	1.08665	1.76262	None	-9	-4.1	None	TMD1	NA	22.9	2.73947	R	0.847	CADD+REVEL	NA	NA	NA	Supporting	Supporting	NC_000016.10:g.16202006T>C	NP_001162.5:p.R391G	Conflicting Interpretations of Pathogenicity
G387A	6.568575932737e-05	Variant of Uncertain Significance	None	-0.541891	1.082	0.184475	None	-2	-2.2	None	TMD1	NA	24	3.270986	G	0.748	CADD+REVEL	NA	NA	Moderate	Supporting	NA	NC_000016.10:g.16202017C>G	NP_001162.5:p.G387A	Variant of Uncertain Significance
S383L	6.5709066537e-06	Variant of Uncertain Significance	None	-3.02883	-1.54727	-2.48052	Multiple	-8	-4.6	None	TMD1	NA	22.3	2.453683	S	0.549	CADD+REVEL	NA	NA	Moderate	Supporting	NA	NC_000016.10:g.16202029G>A	NP_001162.5:p.S383L	Variant of Uncertain Significance
R382Q	1.31406044678e-05	Variant of Uncertain Significance	None	-0.292019	0.849339	-0.473934	None	-2	-1	None	TMD1	NA	24	3.256004	R	0.678	CADD+REVEL	NA	NA	Moderate	Supporting	NA	NC_000016.10:g.16202032C>T	NP_001162.5:p.R382Q	Variant of Uncertain Significance
R382W	7.228757310902e-05	Variant of Uncertain Significance	Both	1.56883666666667	3.32510666666667	1.46529	One	-2	-3.6	None	TMD1	Conformation	25.9	3.823073	R	0.762	CADD+REVEL	Moderate	NA	Moderate	Supporting	Supporting	NC_000016.10:g.16202033G>A	NP_001162.5:p.R382W	Updated: Likely Pathogenic
M379I	6.56883482007e-06	Variant of Uncertain Significance	None	1.17846	0.269425	1.84796	One	-1	-2.6	None	TMD1	Conformation	16.1	1.557352	M	0.443	NA	Moderate	NA	Moderate	NA	NA	NC_000016.10:g.16202040C>T	NP_001162.5:p.M379I	Variant of Uncertain Significance
Q378P	1e-06	Variant of Uncertain Significance	PXE	-0.233513666666667	1.1457611	5	One	-3	-1.9	None	TMD1	Conformation	24.3	3.348988	Q	0.701	CADD+REVEL	Moderate	NA	Moderate	Supporting	Supporting	NC_000016.10:g.16202044T>G	NP_001162.5:p.Q378P	Updated: Likely Pathogenic
L377V	1.970521005753e-05	Variant of Uncertain Significance	None	-0.140677	-0.0278987	1.57057	None	-2	-0.4	None	TMD1	NA	19.31	2.007342	L	0.374	NA	NA	NA	Moderate	NA	NA	NC_000016.10:g.16202048G>C	NP_001162.5:p.L377V	Variant of Uncertain Significance
V376M	6.56987057354e-06	Variant of Uncertain Significance	None	-1.8567	-0.784879	-1.38758	One	-1	2.3	None	TMD1	Conformation	22.9	2.714492	V	0.652	CADD+REVEL	Moderate	NA	Moderate	Supporting	NA	NC_000016.10:g.16202051C>T	NP_001162.5:p.V376M	Variant of Uncertain Significance
L374V	9.853770052422e-05	Variant of Uncertain Significance	Both	1.47967	1.85467	2.21184	Multiple	-2	-0.4	Phosphorylation-adjacent;Ligand-adjacent	TMD1	Ligandbinding	0.465	-0.219029	L	0.291	NA	Moderate	NA	Moderate	NA	Supporting	NC_000016.10:g.16202057G>C	NP_001162.5:p.L374V	Variant of Uncertain Significance
R373S	1.313749704406e-05	Variant of Uncertain Significance	None	0.347352	0.339747	-0.175437	None	-3	-3.7	Phosphorylation-adjacent	TMD1	Regulation	4.832	0.347128	R	0.309	NA	Moderate	NA	Moderate	NA	NA	NC_000016.10:g.16202058C>G	NP_001162.5:p.R373S	Variant of Uncertain Significance
R373G	6.56943896991e-06	Variant of Uncertain Significance	None	0.688347	0.526472	0.203255	None	-9	-4.1	Phosphorylation-adjacent	TMD1	Regulation	15.56	1.472814	R	0.253	NA	Moderate	NA	Moderate	NA	NA	NC_000016.10:g.16202060T>C	NP_001162.5:p.R373G	Variant of Uncertain Significance
M371T	1e-06	Variant of Uncertain Significance	None	1.18925	2.49409	1.33672	One	-4	2.6	Phosphorylation-adjacent;Ligand-adjacent	TMD1	Ligandbinding	24.5	3.441603	M	0.842	CADD+REVEL	Moderate	NA	Moderate	Supporting	NA	NC_000016.10:g.16202065A>G	NP_001162.5:p.M371T	Variant of Uncertain Significance
M371V	6.56866222625e-06	Variant of Uncertain Significance	None	1.38419	0.719529	0.797979	None	-1	-2.3	Phosphorylation-adjacent;Ligand-adjacent	TMD1	NA	23.2	2.89721	M	0.699	CADD+REVEL	NA	NA	Moderate	Supporting	NA	NC_000016.10:g.16202066T>C	NP_001162.5:p.M371V	Variant of Uncertain Significance
N370D	0.00029561698549505	Variant of Uncertain Significance	Both	0.770422666666667	1.02192166666667	0.384218333333333	None	2	0	Phosphorylation-adjacent	TMD1	NA	14.2	1.274719	N	0.336	NA	NA	NA	Moderate	NA	Supporting	NC_000016.10:g.16202069T>C	NP_001162.5:p.N370D	Variant of Uncertain Significance
Q369H	6.56900742297e-06	Variant of Uncertain Significance	None	0.555535	0.537529	-0.153962	None	1	-0.3	Phosphorylation-adjacent	TMD1	NA	8.424	0.696686	Q	0.423	NA	NA	NA	Moderate	NA	NA	NC_000016.10:g.16202070C>G	NP_001162.5:p.Q369H	Variant of Uncertain Significance
Q369R	1.313749704406e-05	Variant of Uncertain Significance	None	0.200953	0.535069	-0.397008	None	-2	1	Phosphorylation-adjacent	TMD1	NA	21.6	2.301816	Q	0.473	CADD	NA	NA	Moderate	NA	NA	NC_000016.10:g.16202071T>C	NP_001162.5:p.Q369R	Variant of Uncertain Significance
L365P	1e-06	Variant of Uncertain Significance	None	4.30626	4.33315	3.25557	Multiple	-7	5.4	None	TMD1	Stability	26.4	3.90402	L	0.83	CADD+REVEL	Moderate	NA	Moderate	Supporting	NA	NC_000016.10:g.16202083A>G	NP_001162.5:p.L365P	Variant of Uncertain Significance
T364M	2.628017292353e-05	Variant of Uncertain Significance	None	-0.922841	-1.6415	-2.0201	One	-4	-2.6	None	TMD1	Conformation	26	3.831546	T	0.816	CADD+REVEL	Moderate	Moderate	Moderate	Supporting	NA	NC_000016.10:g.16202086G>A	NP_001162.5:p.T364M	Updated: Likely Pathogenic
T364R	5.256034584707e-05	Pathogenic/Likely Pathogenic	Both	1.45665018333333	1.37932233333333	-0.015082	None	-6	3.8	None	TMD1	NA	25.6	3.755029	T	0.816	CADD+REVEL	NA	Moderate	Moderate	Supporting	Supporting	NC_000016.10:g.16202086G>C	NP_001162.5:p.T364R	Updated: Likely Pathogenic
Q363P	1.970805796796e-05	Variant of Uncertain Significance	Both	5	4.94136	5	Multiple	-3	-1.9	None	TMD1	Stability	24.7	3.494552	Q	0.852	CADD+REVEL	Moderate	NA	Moderate	Supporting	Supporting	NC_000016.10:g.16202089T>G	NP_001162.5:p.Q363P	Updated: Likely Pathogenic
M356I	1e-06	Variant of Uncertain Significance	None	2.98617	2.01659	1.93652	Multiple	-1	-2.6	Membrane-bound	TMD1	MembraneInteractions	23.1	2.823923	M	0.653	CADD+REVEL	Moderate	NA	Moderate	Supporting	NA	NC_000016.10:g.16202109C>T	NP_001162.5:p.M356I	Variant of Uncertain Significance
M356T	1.314008646176e-05	Variant of Uncertain Significance	None	4.32672	4.21672	2.09364	Multiple	-4	2.6	Membrane-bound	TMD1	MembraneInteractions	25.2	3.648415	M	0.808	CADD+REVEL	Moderate	NA	Moderate	Supporting	NA	NC_000016.10:g.16202110A>G	NP_001162.5:p.M356T	Variant of Uncertain Significance
L355R	1e-06	Pathogenic/Likely Pathogenic	PXE	1.28233	0.865727	1.3842	None	-8	8.3	Membrane-bound	TMD1	MembraneInteractions	26.2	3.870591	L	0.844	CADD+REVEL	Moderate	Moderate	Moderate	Supporting	Supporting	NC_000016.10:g.16202113A>C	NP_001162.5:p.L355R	Updated: Likely Pathogenic
L355V	6.57177030348e-06	Variant of Uncertain Significance	None	2.10231	1.65047	1.51058	One	-2	-0.4	Membrane-bound	TMD1	Conformation	24.3	3.362981	L	0.757	CADD+REVEL	Moderate	Moderate	Moderate	Supporting	NA	NC_000016.10:g.16202114G>C	NP_001162.5:p.L355V	Updated: Likely Pathogenic
V354M	0.000144643585057	Variant of Uncertain Significance	Both	-1.4233	-1.12735	-2.0237	One	-1	2.3	None	TMD1	Conformation	17	1.695323	V	0.458	NA	Moderate	NA	Moderate	NA	Supporting	NC_000016.10:g.16202117C>T	NP_001162.5:p.V354M	Variant of Uncertain Significance
A353V	9.857655455226e-05	Conflicting Interpretations of Pathogenicity	None	-1.67468	-1.62642	-0.513015	None	-2	-2.4	Membrane-bound	TMD1	NA	19.04	1.971705	A	0.615	REVEL	NA	NA	Moderate	NA	NA	NC_000016.10:g.16202119G>A	NP_001162.5:p.A353V	Conflicting Interpretations of Pathogenicity
A353T	5.91856060606e-05	Variant of Uncertain Significance	None	-0.507494	-0.623004	-1.07205	None	-1	2.5	Membrane-bound	TMD1	MembraneInteractions	23.5	3.02767	A	0.673	CADD+REVEL	Moderate	NA	Moderate	Supporting	NA	NC_000016.10:g.16202120C>T	NP_001162.5:p.A353T	Variant of Uncertain Significance
L351R	6.57444906116e-06	Variant of Uncertain Significance	None	1.89733	1.55191	1.09776	One	-8	8.3	None	TMD1	Conformation	26.2	3.866498	L	0.744	CADD+REVEL	Moderate	NA	Moderate	Supporting	NA	NC_000016.10:g.16202125A>C	NP_001162.5:p.L351R	Variant of Uncertain Significance
G349D	1e-06	Variant of Uncertain Significance	None	3.25509	4.87971	3.57578	Multiple	-3	3.1	None	TMD1	Stability	25.8	3.791959	G	0.79	CADD+REVEL	Moderate	NA	Moderate	Supporting	NA	NC_000016.10:g.16202131C>T	NP_001162.5:p.G349D	Variant of Uncertain Significance
P344S	1.314889812233e-05	Variant of Uncertain Significance	None	-5	-5	1.50931	Multiple	-2	-0.8	None	TMD1	NA	2.594	0.151728	P	0.216	NA	NA	NA	Moderate	NA	NA	NC_000016.10:g.16202147G>A	NP_001162.5:p.P344S	Variant of Uncertain Significance
F335L	6.57643793815e-06	Variant of Uncertain Significance	None	-1.66855	-1.83954	-0.26616	One	-3	-1	None	TMD1	Conformation	7.601	0.609112	F	0.338	NA	Moderate	NA	Moderate	NA	NA	NC_000016.10:g.16202172G>T	NP_001162.5:p.F335L	Variant of Uncertain Significance
L334R	2.630955826251e-05	Variant of Uncertain Significance	None	0.865299	0.470414	0.0172708	None	-8	8.3	None	TMD1	NA	27.4	4.050876	L	0.819	CADD+REVEL	NA	NA	Moderate	Supporting	NA	NC_000016.10:g.16202176A>C	NP_001162.5:p.L334R	Variant of Uncertain Significance
K330R	6.57418973111e-06	Variant of Uncertain Significance	None	0.0468849	0.0737064	-0.322817	None	0	0.6	Membrane-bound	TMD1	MembraneInteractions	25.5	3.724595	K	0.684	CADD+REVEL	Moderate	NA	Moderate	Supporting	NA	NC_000016.10:g.16203419T>C	NP_001162.5:p.K330R	Variant of Uncertain Significance
P329T	6.57358470721e-06	Variant of Uncertain Significance	None	1.8959	3.13484	2.06014	Multiple	-4	-0.9	Membrane-bound	TMD1	MembraneInteractions	25.5	3.724996	P	0.907	CADD+REVEL	Moderate	NA	Moderate	Supporting	NA	NC_000016.10:g.16203423G>T	NP_001162.5:p.P329T	Variant of Uncertain Significance
V328I	6.57289338766e-06	Variant of Uncertain Significance	None	-0.629559	-0.588222	-0.924367	None	2	-0.3	Membrane-bound	TMD1	NA	10.29	0.886639	V	0.188	NA	NA	NA	Moderate	NA	NA	NC_000016.10:g.16203426C>T	NP_001162.5:p.V328I	Variant of Uncertain Significance
F324C	6.57358470721e-06	Variant of Uncertain Significance	None	1.47716	0.727553	0.260285	None	-13	0.3	None	TMD1	NA	27.9	4.119323	F	0.853	CADD+REVEL	NA	NA	Moderate	Supporting	NA	NC_000016.10:g.16203437A>C	NP_001162.5:p.F324C	Variant of Uncertain Significance
V323I	6.57323902926e-06	Variant of Uncertain Significance	None	-0.582638	-0.35405	-0.800552	None	2	-0.3	Membrane-bound	TMD1	NA	12.41	1.065457	V	0.145	NA	NA	NA	Moderate	NA	NA	NC_000016.10:g.16203441C>T	NP_001162.5:p.V323I	Variant of Uncertain Significance
I320V	1.314768797906e-05	Variant of Uncertain Significance	None	-0.90793	-0.5309	0.793905	None	2	0.3	None	TMD1	NA	14.79	1.35668	I	0.158	NA	NA	NA	Moderate	NA	NA	NC_000016.10:g.16203450T>C	NP_001162.5:p.I320V	Variant of Uncertain Significance
I319V	0.00700750098697197	Benign/Likely Benign	Both	1.13385	1.00134	0.989952	None	2	0.3	Membrane-bound	TMD1	NA	0.001	-1.381052	I	0.21	NA	NA	NA	NA	NA	Supporting	NC_000016.10:g.16203453T>C	NP_001162.5:p.I319V	Benign/Likely Benign
L318R	1.971323809648e-05	Variant of Uncertain Significance	None	1.14429	1.39935	-0.269848	None	-8	8.3	Ligand-adjacent	TMD1	Ligandbinding	24.3	3.354622	L	0.703	CADD+REVEL	Moderate	NA	Moderate	Supporting	NA	NC_000016.10:g.16203455A>C	NP_001162.5:p.L318R	Variant of Uncertain Significance
S317R	1e-06	Pathogenic/Likely Pathogenic	PXE	0.11417	0.0427566	-1.32969	None	-3	3.7	None	TMD1	NA	22.5	2.552794	S	0.764	CADD+REVEL	NA	Moderate	Moderate	Supporting	Supporting	NC_000016.10:g.16203457G>C	NP_001162.5:p.S317R	Updated: Likely Pathogenic
S317N	1.971453355413e-05	Variant of Uncertain Significance	None	-0.233684	-0.174014	-0.633882	None	0	2.7	None	TMD1	NA	16.08	1.553378	S	0.214	NA	NA	Moderate	Moderate	NA	NA	NC_000016.10:g.16203458C>T	NP_001162.5:p.S317N	Variant of Uncertain Significance
L316F	6.56987057354e-06	Variant of Uncertain Significance	None	0.0453532	0.15882	-0.139194	None	-3	1	Membrane-bound	TMD1	MembraneInteractions	16.38	1.600682	L	0.251	NA	Moderate	NA	Moderate	NA	NA	NC_000016.10:g.16203462G>A	NP_001162.5:p.L316F	Variant of Uncertain Significance
H308R	6.57004323088e-06	Variant of Uncertain Significance	None	-0.104071	-0.579741	-0.520975	None	-2	1.3	None	TMD1	NA	13.63	1.199363	H	0.197	NA	NA	NA	Moderate	NA	NA	NC_000016.10:g.16203485T>C	NP_001162.5:p.H308R	Variant of Uncertain Significance
W304R	6.56909372782e-06	Variant of Uncertain Significance	None	2.33643	1.50194	3.13841	Multiple	-2	3.6	None	TMD1	Stability	24	3.272409	W	0.78	CADD+REVEL	Moderate	NA	Moderate	Supporting	NA	NC_000016.10:g.16203498A>G	NP_001162.5:p.W304R	Variant of Uncertain Significance
R297H	9.19926931518e-05	Benign/Likely Benign	None	1.03723	-2.59834	0.369481	One	-2	-1.3	Phosphorylation-adjacent	L0	NA	15.85	1.517586	R	0.28	NA	NA	NA	Moderate	NA	NA	NC_000016.10:g.16203518C>T	NP_001162.5:p.R297H	Benign/Likely Benign
R297C	2.627430373095e-05	Variant of Uncertain Significance	None	0.419236	-0.643144	0.30234	None	-8	-7	Phosphorylation-adjacent	L0	Regulation	16.21	1.574226	R	0.33	NA	Moderate	NA	Moderate	NA	NA	NC_000016.10:g.16203519G>A	NP_001162.5:p.R297C	Variant of Uncertain Significance
R290Q	5.255205938382e-05	Variant of Uncertain Significance	None	-0.00582163	-0.177928	0.236011	None	-2	-1	Membrane-bound	L0	NA	0.002	-1.266897	R	0.378	NA	NA	NA	Moderate	NA	NA	NC_000016.10:g.16203539C>T	NP_001162.5:p.R290Q	Variant of Uncertain Significance
R290W	2.627395856596e-05	Variant of Uncertain Significance	None	0.0899142	-0.137609	0.94322	None	-2	-3.6	Membrane-bound	L0	NA	19.08	1.977347	R	0.398	NA	NA	NA	Moderate	NA	NA	NC_000016.10:g.16203540G>A	NP_001162.5:p.R290W	Variant of Uncertain Significance
E286K	1e-06	Variant of Uncertain Significance	None	-0.349804	-0.815475	-0.497064	None	-4	0.4	None	L0	NA	13.41	1.172406	E	0.585	REVEL	NA	NA	Moderate	NA	NA	NC_000016.10:g.16203552C>T	NP_001162.5:p.E286K	Variant of Uncertain Significance
T285A	6.56918003494e-06	Variant of Uncertain Significance	None	0.720126	0.5401	0.187699	None	-1	-2.5	None	L0	NA	10.84	0.936903	T	0.374	NA	NA	NA	Moderate	NA	NA	NC_000016.10:g.16203555T>C	NP_001162.5:p.T285A	Variant of Uncertain Significance
A282V	6.56823078135e-06	Variant of Uncertain Significance	None	-0.179368	0.852639	0.0239788	None	-2	-2.4	Acetylation-adjacent;Ubiquitination-adjacent	L0	NA	0.984	-0.064173	A	0.453	NA	NA	NA	Moderate	NA	NA	NC_000016.10:g.16203563G>A	NP_001162.5:p.A282V	Variant of Uncertain Significance
A282P	6.5683170658e-06	Variant of Uncertain Significance	None	1.93032	1.78791	-1.35921	One	-2	3.4	Acetylation-adjacent;Ubiquitination-adjacent	L0	Stability	1.338	0.000423	A	0.541	REVEL	Moderate	NA	Moderate	NA	NA	NC_000016.10:g.16203564C>G	NP_001162.5:p.A282P	Variant of Uncertain Significance
K281E	4.598184374055e-05	Conflicting Interpretations of Pathogenicity	PXE	-0.433801	0.166297	-0.643605	None	-4	-0.4	Phosphorylation-adjacent;Acetylation;Ubiquitination	L0	Regulation	0.589	-0.170989	K	0.329	NA	Moderate	NA	Moderate	NA	Supporting	NC_000016.10:g.16203567T>C	NP_001162.5:p.K281E	Conflicting Interpretations of Pathogenicity
M280I	5.910553621855e-05	Variant of Uncertain Significance	None	0.783018	0.73995	0.0887424	None	-1	-2.6	Acetylation-adjacent;Ubiquitination-adjacent;Phosphorylation-adjacent	L0	NA	0.169	-0.42709	M	0.309	NA	NA	NA	Moderate	NA	NA	NC_000016.10:g.16203568C>G	NP_001162.5:p.M280I	Variant of Uncertain Significance
M280T	6.56848964149e-06	Variant of Uncertain Significance	None	-0.0370553	1.1931	-0.953013	None	-4	2.6	Acetylation-adjacent;Ubiquitination-adjacent;Phosphorylation-adjacent	L0	Regulation	0.001	-1.535326	M	0.343	NA	Moderate	NA	Moderate	NA	NA	NC_000016.10:g.16203569A>G	NP_001162.5:p.M280T	Variant of Uncertain Significance
G277S	2.627223287707e-05	Benign/Likely Benign	None	0.924286	4.12809	0.0817153	One	-2	0.4	Phosphorylation-adjacent	L0	Stability	0.036	-0.738399	G	0.463	NA	Moderate	NA	Moderate	NA	NA	NC_000016.10:g.16203579C>T	NP_001162.5:p.G277S	Benign/Likely Benign
G276D	6.56736806157e-06	Variant of Uncertain Significance	None	2.36229	0.495792	2.26379	Multiple	-3	3.1	Phosphorylation-adjacent	L0	Regulation	0.982	-0.064594	G	0.531	REVEL	Moderate	NA	Moderate	NA	NA	NC_000016.10:g.16203581C>T	NP_001162.5:p.G276D	Variant of Uncertain Significance
G276S	6.56710928983e-06	Variant of Uncertain Significance	None	3.23311	0.833821	3.18838	Multiple	-2	0.4	Phosphorylation-adjacent	L0	Stability	9.122	0.772425	G	0.371	NA	Moderate	NA	Moderate	NA	NA	NC_000016.10:g.16203582C>T	NP_001162.5:p.G276S	Variant of Uncertain Significance
K273R	1.313611643853e-05	Variant of Uncertain Significance	None	0.124021	0.0669196	0.108023	None	0	0.6	None	L0	NA	2.434	0.13619	K	0.25	NA	NA	NA	Moderate	NA	NA	NC_000016.10:g.16203590T>C	NP_001162.5:p.K273R	Variant of Uncertain Significance
K273E	6.56693678666e-06	Variant of Uncertain Significance	None	0.0653137	-0.417311	-0.828607	None	-4	-0.4	None	L0	NA	1.66	0.047282	K	0.421	NA	NA	NA	Moderate	NA	NA	NC_000016.10:g.16203591T>C	NP_001162.5:p.K273E	Variant of Uncertain Significance
F272L	1.313749704406e-05	Variant of Uncertain Significance	None	0.364559	-0.294065	-0.0733735	None	-3	-1	None	L0	NA	8.076	0.659092	F	0.421	NA	NA	NA	Moderate	NA	NA	NC_000016.10:g.16203594A>G	NP_001162.5:p.F272L	Variant of Uncertain Significance
I270T	1.314336785657e-05	Variant of Uncertain Significance	None	0.359741	0.0197588	0.635287	None	-2	5.2	None	L0	NA	0.357	-0.272156	I	0.293	NA	NA	NA	Moderate	NA	NA	NC_000016.10:g.16203599A>G	NP_001162.5:p.I270T	Variant of Uncertain Significance
R265G	0.0666455721235613	Benign/Likely Benign	Both	-0.683607	0.299187	-3.5511	One	-9	-4.1	None	L0	NA	6.988	0.547052	R	0.082	NA	NA	NA	NA	NA	Supporting	NC_000016.10:g.16208729T>C	NP_001162.5:p.R265G	Benign/Likely Benign
R264Q	2.632029162883e-05	Variant of Uncertain Significance	None	0.0991636	0.849973	-0.426304	None	-2	-1	None	L0	NA	0.126	-0.487306	R	0.376	NA	NA	NA	Moderate	NA	NA	NC_000016.10:g.16208731C>T	NP_001162.5:p.R264Q	Variant of Uncertain Significance
R264W	3.293286963852e-05	Variant of Uncertain Significance	None	-0.426509	0.437299	0.482296	None	-2	-3.6	None	L0	NA	22.4	2.485261	R	0.344	CADD	NA	NA	Moderate	NA	NA	NC_000016.10:g.16208732G>A	NP_001162.5:p.R264W	Variant of Uncertain Significance
A263G	5.924404597337e-05	Variant of Uncertain Significance	None	0.556815	-0.80821	-3.24308	One	-2	2.2	None	L0	NA	10.87	0.939097	A	0.357	NA	NA	NA	Moderate	NA	NA	NC_000016.10:g.16208734G>C	NP_001162.5:p.A263G	Variant of Uncertain Significance
R260H	1e-06	Variant of Uncertain Significance	None	0.628559	0.208677	0.8474	None	-2	-1.3	None	L0	NA	3.417	0.225456	R	0.237	NA	NA	NA	Moderate	NA	NA	NC_000016.10:g.16208743C>T	NP_001162.5:p.R260H	Variant of Uncertain Significance
R260C	5.927213814359e-05	Variant of Uncertain Significance	None	0.167482	0.36526	0.956929	None	-8	-7	None	L0	NA	7.087	0.556845	R	0.206	NA	NA	NA	Moderate	NA	NA	NC_000016.10:g.16208744G>A	NP_001162.5:p.R260C	Variant of Uncertain Significance
R260S	1.975737938119e-05	Variant of Uncertain Significance	None	0.27673	0.3401	0.971406	None	-3	-3.7	None	L0	NA	1.901	0.077962	R	0.363	NA	NA	NA	Moderate	NA	NA	NC_000016.10:g.16208744G>T	NP_001162.5:p.R260S	Variant of Uncertain Significance
M257I	6.58301844561e-06	Variant of Uncertain Significance	None	0.576421	0.578321	0.412688	None	-1	-2.6	Acetylation-adjacent	L0	NA	0.001	-1.525646	M	0.307	NA	NA	NA	Moderate	NA	NA	NC_000016.10:g.16208751C>T	NP_001162.5:p.M257I	Variant of Uncertain Significance
W256R	1e-06	Variant of Uncertain Significance	PXE	1.7009	1.97302	2.63662	Multiple	-2	3.6	Acetylation-adjacent	L0	Stability	24.5	3.4408	W	0.677	CADD+REVEL	Moderate	NA	Moderate	Supporting	Supporting	NC_000016.10:g.16208756A>G	NP_001162.5:p.W256R	Updated: Likely Pathogenic
L252F	1.317922427085e-05	Benign/Likely Benign	PXE	-0.144284	2.37911	-0.171321	One	-3	1	Acetylation-adjacent	L0	Regulation	13.07	1.131868	L	0.599	REVEL	Moderate	NA	Moderate	NA	Supporting	NC_000016.10:g.16208768G>A	NP_001162.5:p.L252F	Benign/Likely Benign
L252I	6.58961213542e-06	Variant of Uncertain Significance	None	0.478576	-0.615775	0.38963	None	-1	-0.7	Acetylation-adjacent	L0	NA	20.3	2.13148	L	0.447	CADD	NA	NA	Moderate	NA	NA	NC_000016.10:g.16208768G>T	NP_001162.5:p.L252I	Variant of Uncertain Significance
R251Q	6.589351607801e-05	Variant of Uncertain Significance	None	-0.399353	-0.429536	-0.550388	None	-2	-1	Acetylation-adjacent	L0	NA	1.442	0.016419	R	0.028	NA	NA	NA	Moderate	NA	NA	NC_000016.10:g.16208770C>T	NP_001162.5:p.R251Q	Variant of Uncertain Significance
R251W	6.59613202817e-06	Variant of Uncertain Significance	Both	-0.372402	-0.531978	0.513394	None	-2	-3.6	Acetylation-adjacent	L0	NA	15	1.387791	R	0.239	NA	NA	NA	Moderate	NA	Supporting	NC_000016.10:g.16208771G>A	NP_001162.5:p.R251W	Variant of Uncertain Significance
S250F	1.318461092213e-05	Variant of Uncertain Significance	None	-0.0339343	0.507525	-0.481451	None	-6	-3.6	None	L0	NA	23.6	3.102121	S	0.557	CADD+REVEL	NA	NA	NA	Supporting	NA	NC_000016.10:g.16208773G>A	NP_001162.5:p.S250F	Variant of Uncertain Significance
L248F	0.00189221620053535	Conflicting Interpretations of Pathogenicity	PXE	2.63108	4.95046	5	Multiple	-3	1	None	L0	Stability	22.4	2.484314	L	0.67	CADD+REVEL	Moderate	NA	NA	Supporting	Supporting	NC_000016.10:g.16208780G>A	NP_001162.5:p.L248F	Conflicting Interpretations of Pathogenicity
N243S	1.325820351342e-05	Variant of Uncertain Significance	None	1.75164	2.45225	1.90823	Multiple	0	-2.7	None	L0	Stability	22.8	2.681458	N	0.601	CADD+REVEL	Moderate	NA	NA	Supporting	NA	NC_000016.10:g.16208794T>C	NP_001162.5:p.N243S	Variant of Uncertain Significance
R241T	6.58987268365e-06	Variant of Uncertain Significance	None	0.188723	0.222276	0.354279	None	-6	-3.8	None	L0	NA	0.292	-0.313653	R	0.311	NA	NA	NA	NA	NA	NA	NC_000016.10:g.16208800C>G	NP_001162.5:p.R241T	Variant of Uncertain Significance
L239F	6.595609962e-06	Variant of Uncertain Significance	None	3.72143	0.780912	3.82242	Multiple	-3	1	None	L0	Stability	23.6	3.094674	L	0.75	CADD+REVEL	Moderate	NA	NA	Supporting	NA	NC_000016.10:g.16208807G>A	NP_001162.5:p.L239F	Variant of Uncertain Significance
P233L	1.97839591659e-05	Variant of Uncertain Significance	None	0.211642	-0.175581	0.139408	None	-7	-5.4	None	L0	NA	17.25	1.732648	P	0.209	NA	NA	NA	NA	NA	NA	NC_000016.10:g.16208824G>A	NP_001162.5:p.P233L	Variant of Uncertain Significance
P230L	6.59282700421e-06	Variant of Uncertain Significance	None	1.31463	1.00714	2.12179	One	-7	-5.4	None	L0	Stability	13.68	1.205952	P	0.226	NA	Moderate	NA	NA	NA	NA	NC_000016.10:g.16208833G>A	NP_001162.5:p.P230L	Variant of Uncertain Significance
G226E	6.58579312706e-06	Variant of Uncertain Significance	None	2.18588	0.445806	2.02637	Multiple	-4	3.1	Membrane-resting	L0	MembraneInteractions	24.4	3.39464	G	0.947	CADD+REVEL	Moderate	Moderate	NA	Supporting	NA	NC_000016.10:g.16208845C>T	NP_001162.5:p.G226E	Variant of Uncertain Significance
G226R	1e-06	Pathogenic/Likely Pathogenic	PXE	2.08175	-0.184465	5	Multiple	-9	4.1	Membrane-resting	L0	MembraneInteractions	24.5	3.425541	G	0.934	CADD+REVEL	Moderate	Moderate	NA	Supporting	Supporting	NC_000016.10:g.16208846C>T	NP_001162.5:p.G226R	Updated: Likely Pathogenic
R225S	6.58926476983e-06	Variant of Uncertain Significance	None	0.909547	-0.0284925	0.423839	None	-3	-3.7	Membrane-resting	L0	NA	4.291	0.300201	R	0.482	NA	NA	NA	NA	NA	NA	NC_000016.10:g.16208847C>G	NP_001162.5:p.R225S	Variant of Uncertain Significance
R225K	1.316829075585e-05	Variant of Uncertain Significance	None	-0.19905	-0.260582	-0.101686	None	0	-0.6	Membrane-resting	L0	MembraneInteractions	0.057	-0.647968	R	0.368	NA	Moderate	NA	NA	NA	NA	NC_000016.10:g.16208848C>T	NP_001162.5:p.R225K	Variant of Uncertain Significance
R225W	6.59161019853e-06	Variant of Uncertain Significance	None	-0.518198	0.018629	-0.485872	None	-2	-3.6	Membrane-resting	L0	NA	25.6	3.741	R	0.634	CADD+REVEL	NA	NA	NA	Supporting	NA	NC_000016.10:g.16208849T>A	NP_001162.5:p.R225W	Variant of Uncertain Significance
V223A	6.60659073491e-06	Variant of Uncertain Significance	None	-1.1232	0.0852072	0.949511	None	-2	2.4	Membrane-resting	L0	MembraneInteractions	22.2	2.420271	V	0.673	CADD+REVEL	Moderate	NA	NA	Supporting	NA	NC_000016.10:g.16208854A>G	NP_001162.5:p.V223A	Variant of Uncertain Significance
W218C	1e-06	Pathogenic/Likely Pathogenic	PXE	2.51966	2.73618	3.6428	Multiple	-15	-3.4	Membrane-resting	L0	MembraneInteractions	25.6	3.749616	W	0.886	CADD+REVEL	Moderate	Moderate	NA	Supporting	Supporting	NC_000016.10:g.16212193C>A	NP_001162.5:p.W218C	Updated: Likely Pathogenic
G207R	1e-06	Variant of Uncertain Significance	PXE	-0.423637	-0.718862	0.157925	None	-9	4.1	Membrane-resting	L0	MembraneInteractions	19.51	2.033746	G	0.314	NA	Moderate	NA	NA	NA	Supporting	NC_000016.10:g.16212228C>T	NP_001162.5:p.G207R	Variant of Uncertain Significance
C203R	1e-06	Variant of Uncertain Significance	None	1.16387	1.22152	1.1891	None	-8	7	None	L0	NA	25.6	3.735782	C	0.72	CADD+REVEL	NA	NA	NA	Supporting	NA	NC_000016.10:g.16212240A>G	NP_001162.5:p.C203R	Variant of Uncertain Significance
P197S	6.58206518877e-06	Variant of Uncertain Significance	None	0.43423	0.32685	0.335138	None	-2	-0.8	None	TMD0	NA	0.75	-0.12112	P	0.413	NA	NA	NA	NA	NA	NA	NC_000016.10:g.16214335G>A	NP_001162.5:p.P197S	Variant of Uncertain Significance
P197T	6.58206518877e-06	Variant of Uncertain Significance	None	0.540698	0.267335	0.315354	None	-4	-0.9	None	TMD0	NA	0.911	-0.080318	P	0.467	NA	NA	NA	NA	NA	NA	NC_000016.10:g.16214335G>T	NP_001162.5:p.P197T	Variant of Uncertain Significance
P194S	0.00026979719147704	Variant of Uncertain Significance	None	0.204067	-1.68578	-1.57885	None	-2	-0.8	None	TMD0	NA	8.577	0.713302	P	0.399	NA	NA	NA	NA	NA	NA	NC_000016.10:g.16214344G>A	NP_001162.5:p.P194S	Variant of Uncertain Significance
P191L	1.315824100634e-05	Variant of Uncertain Significance	None	0.720959	1.40132	0.929249	None	-7	-5.4	None	TMD0	NA	24.2	3.342616	P	0.7	CADD+REVEL	NA	NA	NA	Supporting	NA	NC_000016.10:g.16214352G>A	NP_001162.5:p.P191L	Variant of Uncertain Significance
P191H	1e-06	Variant of Uncertain Significance	None	1.5059	1.86517	1.99647	Multiple	-4	1.6	None	TMD0	Stability	24	3.254631	P	0.701	CADD+REVEL	Moderate	NA	NA	Supporting	NA	NC_000016.10:g.16214352G>T	NP_001162.5:p.P191H	Variant of Uncertain Significance
P190S	6.58033270162e-06	Variant of Uncertain Significance	None	1.53873	0.249182	0.174361	None	-2	-0.8	None	TMD0	NA	13.41	1.17225	P	0.163	NA	NA	NA	NA	NA	NA	NC_000016.10:g.16214356G>A	NP_001162.5:p.P190S	Variant of Uncertain Significance
A187V	2.632999381245e-05	Variant of Uncertain Significance	Both	-0.241276	0.200587	0.060622	None	-2	-2.4	Membrane-bound	TMD0	NA	1.961	0.085093	A	0.231	NA	NA	NA	NA	NA	Supporting	NC_000016.10:g.16214364G>A	NP_001162.5:p.A187V	Variant of Uncertain Significance
L176M	6.57912050317e-06	Variant of Uncertain Significance	None	0.0897185	-0.612817	-0.736898	None	1	1.9	Membrane-bound	TMD0	MembraneInteractions	23.9	3.224432	L	0.26	CADD	Moderate	NA	NA	NA	NA	NC_000016.10:g.16214398G>T	NP_001162.5:p.L176M	Variant of Uncertain Significance
C173R	6.58206518877e-06	Variant of Uncertain Significance	None	-0.661661	-0.760737	-0.760832	None	-8	7	Membrane-bound	TMD0	MembraneInteractions	21.7	2.324638	C	0.213	CADD	Moderate	NA	NA	NA	NA	NC_000016.10:g.16214407A>G	NP_001162.5:p.C173R	Variant of Uncertain Significance
Y171H	6.58362520738e-06	Variant of Uncertain Significance	None	0.639777	-0.103575	0.0972857	None	-3	1.9	None	TMD0	NA	24.8	3.540216	Y	0.458	CADD	NA	NA	NA	NA	NA	NC_000016.10:g.16214413A>G	NP_001162.5:p.Y171H	Variant of Uncertain Significance
R166H	3.300112203814e-05	Variant of Uncertain Significance	None	0.805899	0.446595	0.446595	None	-2	-1.3	None	TMD0	NA	6.778	0.526385	R	0.065	NA	NA	NA	NA	NA	NA	NC_000016.10:g.16214427C>T	NP_001162.5:p.R166H	Variant of Uncertain Significance
R166C	0.00028966043896722	Conflicting Interpretations of Pathogenicity	PXE	0.339169	0.462688	0.462688	None	-8	-7	None	TMD0	NA	23	2.816496	R	0.333	CADD	NA	NA	NA	NA	Supporting	NC_000016.10:g.16214428G>A	NP_001162.5:p.R166C	Conflicting Interpretations of Pathogenicity
V165L	6.58891744086e-06	Variant of Uncertain Significance	None	-1.83989	-1.57089	-1.16641	One	-2	0.4	None	TMD0	Conformation	3.476	0.230519	V	0.07	NA	Moderate	NA	NA	NA	NA	NC_000016.10:g.16214431C>G	NP_001162.5:p.V165L	Variant of Uncertain Significance
P164S	6.58267177481e-06	Variant of Uncertain Significance	None	1.85123	1.95642	1.95642	Multiple	-2	-0.8	None	TMD0	Stability	14.64	1.335996	P	0.201	NA	Moderate	NA	NA	NA	NA	NC_000016.10:g.16214434G>A	NP_001162.5:p.P164S	Variant of Uncertain Significance
D163N	0.00867444466416188	Benign/Likely Benign	Both	0.367081	0.268962	0.268962	None	2	0	None	TMD0	NA	24	3.240789	D	0.194	CADD	NA	NA	NA	NA	Supporting	NC_000016.10:g.16214437C>T	NP_001162.5:p.D163N	Benign/Likely Benign
S162N	6.58822289275e-06	Variant of Uncertain Significance	None	-0.461648	-0.433227	-0.408103	None	0	2.7	None	TMD0	NA	3.387	0.222862	S	0.024	NA	NA	NA	NA	NA	NA	NC_000016.10:g.16214439C>T	NP_001162.5:p.S162N	Variant of Uncertain Significance
A158V	0.0107604690117253	Benign/Likely Benign	Both	0.165466	0.188144	0.159435	None	-2	-2.4	None	TMD0	NA	12.71	1.093748	A	0.031	NA	NA	NA	NA	NA	Supporting	NC_000016.10:g.16219555G>A	NP_001162.5:p.A158V	Benign/Likely Benign
G157R	2.633380734186e-05	Variant of Uncertain Significance	Both	-0.532635	-0.59401	-1.20791	None	-9	4.1	None	TMD0	NA	2.483	0.141024	G	0.018	NA	NA	NA	NA	NA	Supporting	NC_000016.10:g.16219559C>T	NP_001162.5:p.G157R	Variant of Uncertain Significance
Q154P	3.291769260141e-05	Variant of Uncertain Significance	None	3.06725	1.44533	2.22464	Multiple	-3	-1.9	None	TMD0	Stability	17.11	1.711996	Q	0.203	NA	Moderate	NA	NA	NA	NA	NC_000016.10:g.16219567T>G	NP_001162.5:p.Q154P	Variant of Uncertain Significance
C143F	2.638035191389e-05	Variant of Uncertain Significance	None	-3.22751	-0.244724	-0.225673	One	-13	-0.3	None	TMD0	Conformation	23	2.794744	C	0.145	CADD	Moderate	NA	NA	NA	NA	NC_000016.10:g.16219600C>A	NP_001162.5:p.C143F	Variant of Uncertain Significance
Y139N	6.61052130571e-06	Variant of Uncertain Significance	None	3.92651	-0.914293	-0.88961	One	-4	2.2	Membrane-bound	TMD0	MembraneInteractions	29.3	4.265609	Y	0.453	CADD	Moderate	NA	NA	NA	NA	NC_000016.10:g.16219613A>T	NP_001162.5:p.Y139N	Variant of Uncertain Significance
S132L	6.62998077305e-06	Variant of Uncertain Significance	None	-1.73255	-1.97458	-1.82536	Multiple	-8	-4.6	None	TMD0	NA	23.7	3.150852	S	0.269	CADD	NA	NA	NA	NA	NA	NC_000016.10:g.16219633G>A	NP_001162.5:p.S132L	Variant of Uncertain Significance
Q131R	0.00011976366636503	Variant of Uncertain Significance	None	-0.315972	-0.523967	0.296227	None	-2	1	None	TMD0	NA	15.22	1.420101	Q	0.027	NA	NA	NA	NA	NA	NA	NC_000016.10:g.16219636T>C	NP_001162.5:p.Q131R	Variant of Uncertain Significance
G129E	1.995822079114e-05	Pathogenic/Likely Pathogenic	PXE	5	2.51179	2.51179	Multiple	-4	3.1	None	TMD0	Stability	24.5	3.42755	G	0.654	CADD+REVEL	Moderate	Moderate	NA	Supporting	Supporting	NC_000016.10:g.16219642C>T	NP_001162.5:p.G129E	Updated: Likely Pathogenic
E125K	0.00012106537530266	Variant of Uncertain Significance	Both	-1.50731	0.126825	0.14547	None	-4	0.4	None	TMD0	NA	25.2	3.635194	E	0.435	CADD	NA	NA	NA	NA	Supporting	NC_000016.10:g.16219655C>T	NP_001162.5:p.E125K	Variant of Uncertain Significance
A101S	1e-06	Variant of Uncertain Significance	None	1.09466	1.55339	1.55339	None	0	2.6	None	TMD0	NA	15.77	1.505578	A	0.093	NA	NA	NA	NA	NA	NA	NC_000016.10:g.16219866C>A	NP_001162.5:p.A101S	Variant of Uncertain Significance
Q95R	1e-06	Variant of Uncertain Significance	None	-0.419181	-0.463336	-0.463336	None	-2	1	None	TMD0	NA	17.85	1.815788	Q	0.073	NA	NA	NA	NA	NA	NA	NC_000016.10:g.16219883T>C	NP_001162.5:p.Q95R	Variant of Uncertain Significance
A90T	1e-06	Variant of Uncertain Significance	PXE	0.670623	-0.0870822	-0.0870822	None	-1	2.5	Membrane-bound	TMD0	MembraneInteractions	9.822	0.842409	A	0.019	NA	Moderate	NA	NA	NA	Supporting	NC_000016.10:g.16219899C>T	NP_001162.5:p.A90T	Variant of Uncertain Significance
V87M	3.952465020684e-05	Variant of Uncertain Significance	Both	-1.19042	-0.745734	-0.745734	None	-1	2.3	None	TMD0	NA	20.4	2.135638	V	0.057	CADD	NA	NA	NA	NA	Supporting	NC_000016.10:g.16219908C>T	NP_001162.5:p.V87M	Variant of Uncertain Significance
C83Y	1.315650984106e-05	Variant of Uncertain Significance	None	-2.34268	-1.17912	-1.17912	One	-4	3.8	Membrane-bound	TMD0	MembraneInteractions	13.08	1.133193	C	0.054	NA	Moderate	NA	NA	NA	NA	NC_000016.10:g.16219919C>T	NP_001162.5:p.C83Y	Variant of Uncertain Significance
I80T	6.57384398953e-06	Variant of Uncertain Significance	None	4.53536	1.81336	1.81336	Multiple	-2	5.2	Membrane-bound	TMD0	MembraneInteractions	22.3	2.445554	I	0.136	CADD	Moderate	NA	NA	NA	NA	NC_000016.10:g.16219928A>G	NP_001162.5:p.I80T	Variant of Uncertain Significance
A78S	6.57410329231e-06	Variant of Uncertain Significance	None	-0.00510023	0.0272596	0.0272596	None	0	2.6	None	TMD0	NA	7.378	0.586167	A	0.055	NA	NA	NA	NA	NA	NA	NC_000016.10:g.16219935C>A	NP_001162.5:p.A78S	Variant of Uncertain Significance
A78T	0.00036825146314197	Variant of Uncertain Significance	Both	0.456278	0.588766	0.588766	None	-1	2.5	None	TMD0	NA	8.34	0.687565	A	0.025	NA	NA	NA	NA	NA	Supporting	NC_000016.10:g.16219935C>T	NP_001162.5:p.A78T	Variant of Uncertain Significance
V74E	1e-06	Variant of Uncertain Significance	None	-0.0752865	-0.416975	-0.416975	None	-6	7.7	Membrane-bound	TMD0	MembraneInteractions	27.8	4.099874	V	0.401	CADD	Moderate	NA	NA	NA	NA	NC_000016.10:g.16219946A>T	NP_001162.5:p.V74E	Variant of Uncertain Significance
V74M	6.57289338766e-06	Variant of Uncertain Significance	None	-1.40362	-0.933845	-0.933845	None	-1	2.3	Membrane-bound	TMD0	MembraneInteractions	29.1	4.244961	V	0.122	CADD	Moderate	NA	NA	NA	NA	NC_000016.10:g.16219947C>T	NP_001162.5:p.V74M	Variant of Uncertain Significance
L68P	6.57056125734e-06	Variant of Uncertain Significance	None	0.234758	2.12234	2.12234	Multiple	-7	5.4	None	TMD0	Stability	29.8	4.331069	L	0.642	CADD+REVEL	Moderate	NA	NA	Supporting	NA	NC_000016.10:g.16221665A>G	NP_001162.5:p.L68P	Variant of Uncertain Significance
R64Q	5.259559248934e-05	Variant of Uncertain Significance	Both	0.0623396	0.246404	0.246404	None	-2	-1	None	TMD0	NA	18.74	1.932287	R	0.059	NA	NA	NA	NA	NA	Supporting	NC_000016.10:g.16221677C>T	NP_001162.5:p.R64Q	Variant of Uncertain Significance
R64W	6.57159755536e-06	Variant of Uncertain Significance	None	2.16227	-1.01736	-1.0105	One	-2	-3.6	None	TMD0	Conformation	29	4.238618	R	0.336	CADD	Moderate	NA	NA	NA	NA	NC_000016.10:g.16221678G>A	NP_001162.5:p.R64W	Variant of Uncertain Significance
L63F	6.57004323088e-06	Variant of Uncertain Significance	None	1.15095	0.31156	0.31156	None	-3	1	None	TMD0	NA	22.7	2.65785	L	0.124	CADD	NA	NA	NA	NA	NA	NC_000016.10:g.16221681G>A	NP_001162.5:p.L63F	Variant of Uncertain Significance
L63V	3.285021615442e-05	Variant of Uncertain Significance	None	-0.323011	0.178597	0.178597	None	-2	-0.4	None	TMD0	NA	18.23	1.866667	L	0.042	NA	NA	NA	NA	NA	NA	NC_000016.10:g.16221681G>C	NP_001162.5:p.L63V	Variant of Uncertain Significance
Y62C	6.58067912608e-06	Variant of Uncertain Significance	None	0.0568632	0.531962	0.531962	None	-4	-3.8	None	TMD0	NA	25.4	3.702659	Y	0.309	CADD	NA	NA	NA	NA	NA	NC_000016.10:g.16221683T>C	NP_001162.5:p.Y62C	Variant of Uncertain Significance
G61D	1e-06	Variant of Uncertain Significance	PXE	1.70986	2.17266	2.17266	Multiple	-3	3.1	None	TMD0	Stability	24.4	3.386703	G	0.347	CADD	Moderate	NA	NA	NA	Supporting	NC_000016.10:g.16221686C>T	NP_001162.5:p.G61D	Variant of Uncertain Significance
G61S	3.287224530584e-05	Variant of Uncertain Significance	None	2.85072	2.44321	2.44321	Multiple	-2	0.4	None	TMD0	Stability	24.1	3.274624	G	0.221	CADD	Moderate	NA	NA	NA	NA	NC_000016.10:g.16221687C>T	NP_001162.5:p.G61S	Variant of Uncertain Significance
R60L	6.57237499342e-06	Variant of Uncertain Significance	None	-0.0168591	0.983177	0.983344	None	-8	-8.3	None	TMD0	NA	19.95	2.091301	R	0.086	NA	NA	NA	NA	NA	NA	NC_000016.10:g.16221689C>A	NP_001162.5:p.R60L	Variant of Uncertain Significance
R60Q	7.886849992113e-05	Conflicting Interpretations of Pathogenicity	None	-0.172353	0.77165	0.771817	None	-2	-1	None	TMD0	NA	16.7	1.650214	R	0.032	NA	NA	NA	NA	NA	NA	NC_000016.10:g.16221689C>T	NP_001162.5:p.R60Q	Conflicting Interpretations of Pathogenicity
R60W	1.971842094885e-05	Variant of Uncertain Significance	None	-0.113444	2.21243	2.2126	Multiple	-2	-3.6	None	TMD0	Stability	23.2	2.900518	R	0.083	CADD	Moderate	NA	NA	NA	NA	NC_000016.10:g.16221690G>A	NP_001162.5:p.R60W	Variant of Uncertain Significance
H58R	6.57756261839e-06	Variant of Uncertain Significance	None	-0.360472	-0.398975	-0.391341	None	-2	1.3	None	TMD0	NA	17.02	1.698453	H	0.058	NA	NA	NA	NA	NA	NA	NC_000016.10:g.16221695T>C	NP_001162.5:p.H58R	Variant of Uncertain Significance
H57R	0.00017123738770778	Variant of Uncertain Significance	None	0.165387	-0.561334	-0.561334	None	-2	1.3	None	TMD0	NA	6.152	0.466642	H	0.048	NA	NA	NA	NA	NA	NA	NC_000016.10:g.16221698T>C	NP_001162.5:p.H57R	Variant of Uncertain Significance
H56Q	6.57151118471e-06	Variant of Uncertain Significance	None	-0.104974	0.137475	0.137475	None	1	0.3	None	TMD0	NA	14.44	1.307636	H	0.052	NA	NA	NA	NA	NA	NA	NC_000016.10:g.16221700G>C	NP_001162.5:p.H56Q	Variant of Uncertain Significance
H56R	8.551731396695e-05	Variant of Uncertain Significance	None	-0.634132	0.086797	0.086797	None	-2	1.3	None	TMD0	NA	15.03	1.392453	H	0.093	NA	NA	NA	NA	NA	NA	NC_000016.10:g.16221701T>C	NP_001162.5:p.H56R	Variant of Uncertain Significance
I55V	2.631925253322e-05	Variant of Uncertain Significance	None	1.21733	0.198878	0.181714	None	2	0.3	None	TMD0	NA	13.62	1.197395	I	0.045	NA	NA	NA	NA	NA	NA	NC_000016.10:g.16221705T>C	NP_001162.5:p.I55V	Variant of Uncertain Significance
I50V	1e-06	Variant of Uncertain Significance	PXE	0.886343	0.361736	0.361736	None	2	0.3	Membrane-bound	TMD0	NA	10.31	0.888479	I	0.022	NA	NA	NA	NA	NA	Supporting	NC_000016.10:g.16221720T>C	NP_001162.5:p.I50V	Variant of Uncertain Significance
P49A	5.915604048902e-05	Variant of Uncertain Significance	None	1.37063	1.06589	1.06589	None	-2	-3.4	Membrane-bound	TMD0	NA	24.3	3.359116	P	0.423	CADD	NA	NA	NA	NA	NA	NC_000016.10:g.16221723G>C	NP_001162.5:p.P49A	Variant of Uncertain Significance
V46I	6.57514070801e-06	Variant of Uncertain Significance	None	0.578099	-0.34432	-0.34432	None	2	-0.3	None	TMD0	NA	15.04	1.394212	V	0.027	NA	NA	NA	NA	NA	NA	NC_000016.10:g.16221732C>T	NP_001162.5:p.V46I	Variant of Uncertain Significance
L44V	6.57393042152e-06	Variant of Uncertain Significance	Both	2.46844	1.59621	1.59621	One	-2	-0.4	None	TMD0	Conformation	26.8	3.976477	L	0.334	CADD	Moderate	NA	NA	NA	Supporting	NC_000016.10:g.16221738G>C	NP_001162.5:p.L44V	Variant of Uncertain Significance
M42I	1.315218392013e-05	Variant of Uncertain Significance	None	0.341582	0.911568	0.911568	None	-1	-2.6	None	TMD0	NA	13.63	1.199398	M	0.047	NA	NA	NA	NA	NA	NA	NC_000016.10:g.16221742C>T	NP_001162.5:p.M42I	Variant of Uncertain Significance
P41A	6.57514070801e-06	Variant of Uncertain Significance	None	0.373694	1.7987	1.7987	None	-2	-3.4	None	TMD0	NA	18.75	1.933938	P	0.134	NA	NA	NA	NA	NA	NA	NC_000016.10:g.16221747G>C	NP_001162.5:p.P41A	Variant of Uncertain Significance
P40S	1e-06	Variant of Uncertain Significance	PXE	-1.30546	4.07962	4.07962	Multiple	-2	-0.8	None	TMD0	Stability	25.3	3.674024	P	0.828	CADD+REVEL	Moderate	NA	NA	Supporting	Supporting	NC_000016.10:g.16221750G>A	NP_001162.5:p.P40S	Variant of Uncertain Significance
W38S	2.630056283204e-05	Variant of Uncertain Significance	PXE	0.0220797	-0.280555	-0.280555	None	-5	-0.1	Membrane-bound	TMD0	NA	26.1	3.850569	W	0.662	CADD+REVEL	NA	NA	NA	Supporting	Supporting	NC_000016.10:g.16221755C>G	NP_001162.5:p.W38S	Variant of Uncertain Significance
V37F	0.00013149416823363	Benign/Likely Benign	None	0.679901	1.46312	1.46312	None	-8	1.4	None	TMD0	NA	17.63	1.785722	V	0.108	NA	NA	NA	NA	NA	NA	NC_000016.10:g.16221759C>A	NP_001162.5:p.V37F	Benign/Likely Benign
G36E	6.57557306119e-06	Variant of Uncertain Significance	None	5	5	5	Multiple	-4	3.1	None	TMD0	Stability	22.5	2.513981	G	0.195	CADD	Moderate	NA	NA	NA	NA	NC_000016.10:g.16221761C>T	NP_001162.5:p.G36E	Variant of Uncertain Significance
S28G	6.57617845117e-06	Variant of Uncertain Significance	None	1.20424	0.671704	0.721497	None	-2	-0.4	None	TMD0	NA	18.18	1.860568	S	0.078	NA	NA	NA	NA	NA	NA	NC_000016.10:g.16221786T>C	NP_001162.5:p.S28G	Variant of Uncertain Significance
