# Supplementary material for: Multi-State Structural Genomics Enables Large-Scale, Mechanistic, and Context-Specific Classification of ABCC6 Genetic Variants Implicated in Calcification Diseases
Source: Int J Mol Sci. 2026 Feb 14;27(4):1832. doi: 10.3390/ijms27041832 (PMC12940408; doi:10.3390/ijms27041832)
Supplement: Supplementary file 1 [file ijms-27-01832-s001.zip › TableS3.xlsx]

## Sheet: Sheet3
Variant	Allele Frequency (gnomAD v3)	Clinical Significance (ClinVar)	Phenotype (ClinVar)	State 1 Stabilization (kcal/mol)	State 2 Stabilization (kcal/mol)	State 3 Stabilization (kcal/mol)	Number of Damaged States	PAM	Hydrophobicity Change (Kyte-Doolittle)	Location-Based Annotations	Domain	Predicted Affected Function	In a Hotspot?	Suggested Clinical Significance	In Clinical Cohort?	Variant2	AA Position	Effect?	expression	glycosylation	NBD fold stability	Stability	MgATP-binding	ATPase catalytic intermediate	transport activity	Localization in MDCKII cell line (non-polarized or unsure)	Localization in MDCKII cell line (polarized)	Localization in mouse liver	Intracellular localization (mouse liver)	Plasma PPi (relative to WT mice)	Ectopic mineralization (relative to KO mice)	rescue (%)	Resource
A766D	-	Pathogenic/Likely Pathogenic	PXE	3.17243	1.41752	6.23382	Multiple	-3	5.3	-	NBD1	Stability	Yes	Updated: Likely Pathogenic	-	A766D	766	Expression, Stability	<10% expression	little to no glycosylated species	<10% WT activity												https://pmc.ncbi.nlm.nih.gov/articles/PMC6187630/
A781V	1.97156e-05	Variant of Uncertain Significance	Both	0.615994	0.230426	-0.0642084	None	-2	-2.4	ATP-motif	NBD1	-	Yes	Close to Reclassifyable	-	A781V	781	Stability	expressed	glycosylated	~20% WT activity												https://pmc.ncbi.nlm.nih.gov/articles/PMC6187630/
A820P	6.57039e-06	Pathogenic/Likely Pathogenic	PXE	0.481625	1.61122	-0.752766	None	-2	3.4	-	NBD1	-	-	Close to Reclassifyable	-	A820P	820	Expression, Stability	<10% expression	little to no glycosylated species	<10% WT activity												https://pmc.ncbi.nlm.nih.gov/articles/PMC6187630/
D777N	-	Pathogenic/Likely Pathogenic	PXE	-0.634231	-0.535401	-0.0772537	None	2	0	NBD-instability;ATP-motif	NBD1	-	-	Updated: Likely Pathogenic	-	D777N	777	Expression, Stability	<10% expression	little to no glycosylated species	<10% WT activity												https://pmc.ncbi.nlm.nih.gov/articles/PMC6187630/
E699D	6.57039e-05	Conflicting Interpretations of Pathogenicity	Both	0.0765883	-0.100029	0.48424	None	2	0	ATP-motif	NBD1	-	-	Close to Reclassifyable	-	E699D	699	-	expressed	glycosylated	>70% WT activity												https://pmc.ncbi.nlm.nih.gov/articles/PMC6187630/
G1321S	6.57419e-06	Pathogenic/Likely Pathogenic	PXE	10.9154	15.4922	16.091	Multiple	-2	0.4	-	NBD2	Stability	-	Updated: Likely Pathogenic	-	G1312S	1312	Activity, Localization				Stable	Yes	No	<10% WT	No		No	Yes				https://www.frontiersin.org/journals/genetics/articles/10.3389/fgene.2013.00027/full
G663C	-	Pathogenic/Likely Pathogenic	PXE	3.84555	4.20972	5.8604	Multiple	-9	-2.9	NBD-instability;ATP-motif	NBD1	ATPbinding	-	Updated: Likely Pathogenic	-	G663C	663	Expression, Stability	<10% expression	little to no glycosylated species	<10% WT activity												https://pmc.ncbi.nlm.nih.gov/articles/PMC6187630/
G755R	3.28537e-05	Pathogenic/Likely Pathogenic	PXE	-0.679204	-0.316651	0.53429	None	-9	4.1	ATP-adjacent	NBD1	ATPbinding	Yes	Updated: Likely Pathogenic	In Clinical Cohort	G755R	755	-	expressed	glycosylated	>70% WT activity												https://pmc.ncbi.nlm.nih.gov/articles/PMC6187630/
L420V	1.97073e-05	Variant of Uncertain Significance	Both	1.73104	1.63042	2.35382	One	-2	-0.4	-	TMD1	Conformation	-	Close to Reclassifyable	-	L420V	420	-	ns (not affected)							plasma membrane				ns	Reduced, P < 0.01		https://pmc.ncbi.nlm.nih.gov/articles/PMC8957506/
L673P	6.57428e-06	Pathogenic/Likely Pathogenic	PXE	3.22551	3.7798	5.07423	Multiple	-7	5.4	-	NBD1	Stability	-	Updated: Likely Pathogenic	-	L673P	673	Expression, Stability	<10% expression	little to no glycosylated species	<10% WT activity												https://pmc.ncbi.nlm.nih.gov/articles/PMC6187630/
L677P	-	Pathogenic/Likely Pathogenic	PXE	3.89799	2.75684	4.98723	Multiple	-7	5.4	NBD-TMD_joint_instability	NBD1	Stability	Yes	Updated: Likely Pathogenic	-	L677P	677	Stability	~60% expression	glycosylated	~20% WT activity												https://pmc.ncbi.nlm.nih.gov/articles/PMC6187630/
L726P	-	Pathogenic/Likely Pathogenic	PXE	5.34111	6.1366	5.60887	Multiple	-7	5.4	-	NBD1	Stability	Yes	Updated: Likely Pathogenic	-	L726P	726	Expression, Stability	<10% expression	little to no glycosylated species	<10% WT activity												https://pmc.ncbi.nlm.nih.gov/articles/PMC6187630/
L826P	6.56866e-06	Variant of Uncertain Significance	PXE	2.31083	2.32807	2.59992	Multiple	-7	5.4	-	NBD1	Stability	-	Close to Reclassifyable	-	L826P	826	Expression, Stability	<10% expression	little to no glycosylated species	<10% WT activity												https://pmc.ncbi.nlm.nih.gov/articles/PMC6187630/
Q1347H	-	Pathogenic/Likely Pathogenic	PXE	-0.023234	0.0492846	1.00121	None	1	-0.3	ATP-motif	NBD2	-	-	Updated: Likely Pathogenic	-	Q1347H	1347	Localization							active	IC>PM	IC=PM	IC>PM				0.8	https://pmc.ncbi.nlm.nih.gov/articles/PMC3962510/
Q698P	-	Pathogenic/Likely Pathogenic	PXE	-1.29459	-1.32239	-1.8857	One	-3	-1.9	NBD-instability;ATP-motif	NBD1	ATPbinding	-	Updated: Likely Pathogenic	-	Q698P	698	-	expressed	glycosylated	>70% WT activity												https://pmc.ncbi.nlm.nih.gov/articles/PMC6187630/
R1064W	0.0175341	Benign/Likely Benign	Both	7.44324	0.0283393	-1.96364	Multiple	-2	-3.6	Ligand-adjacent;Membrane-bound	TMD2	Ligandbinding	-	-	-	R1064W	1064	-	ns (not affected)							plasma membrane				ns	Reduced, P < 0.01		https://pmc.ncbi.nlm.nih.gov/articles/PMC8957506/
R1114P	-	Pathogenic/Likely Pathogenic	PXE	1.06363	2.98187	2.75394	Multiple	-4	-2.9	-	TMD2	Stability	-	Updated: Likely Pathogenic	-	R1114P	1114	Localization							active	IC<PM	PM	IC>PM				0	https://pmc.ncbi.nlm.nih.gov/articles/PMC3962510/
R1138Q	5.91413e-05	Pathogenic/Likely Pathogenic	Both	1.01118	-0.129308	0.185546	None	-2	-1	NBD-TMD_joint_instability	TMD2	Stability	-	Updated: Likely Pathogenic	In Clinical Cohort	R1138Q	1138	Localization							active	IC	PM	IC>PM				1.8	https://pmc.ncbi.nlm.nih.gov/articles/PMC3962510/
R1314W	0.000598259	Pathogenic/Likely Pathogenic	Both	-0.314539	-1.63498	3.24757	One	-2	-3.6	-	NBD2	Stability	-	Updated: Likely Pathogenic	In Clinical Cohort	R1314W	1314	Localization				Stable	Yes	Yes	~90% WT	No		Barely	ER localization				https://www.frontiersin.org/journals/genetics/articles/10.3389/fgene.2013.00027/full
R1314W	0.000598259	Pathogenic/Likely Pathogenic	Both	-0.314539	-1.63498	3.24757	One	-2	-3.6	-	NBD2	Stability	-	Updated: Likely Pathogenic	In Clinical Cohort	R1314W	1314	Localization							active	IC	IC>PM	IC>PM				0	https://pmc.ncbi.nlm.nih.gov/articles/PMC3962510/
R1339C	3.28774e-05	Pathogenic/Likely Pathogenic	PXE	1.26477	0.152244	1.56119	None	-8	-7	-	NBD2	-	Yes	Updated: Likely Pathogenic	-	R1339C	1339	Stability, Localization							not stable	IC	IC	IC				0	https://pmc.ncbi.nlm.nih.gov/articles/PMC3962510/
R1339C	3.28774e-05	Pathogenic/Likely Pathogenic	PXE	1.26477	0.152244	1.56119	None	-8	-7	-	NBD2	-	Yes	Updated: Likely Pathogenic	-	R1339C	1339	Stability, Localization				Unstable	na	na	na	No		No	Yes				https://www.frontiersin.org/journals/genetics/articles/10.3389/fgene.2013.00027/full
R1459C	1.31375e-05	Variant of Uncertain Significance	Both	0.993239	-0.207814	1.72618	None	-8	-7	ATP-motif	NBD2	ATPbinding	-	Updated: Likely Pathogenic	-	R1459C	1459	Localization							active	IC=PM	IC<PM	PM				0	https://pmc.ncbi.nlm.nih.gov/articles/PMC3962510/
R760W	5.91358e-05	Pathogenic/Likely Pathogenic	Both	-0.459778	-1.3554	2.17387	One	-2	-3.6	-	NBD1	Stability	-	Updated: Likely Pathogenic	-	R760W	760	Expression, Stability	15-20% expression	small amount of glycosylated species	<10% WT activity												https://pmc.ncbi.nlm.nih.gov/articles/PMC6187630/
R765Q	5.25679e-05	Pathogenic/Likely Pathogenic	Both	2.22412	1.14219	1.2822	One	-2	-1	-	NBD1	Stability	-	Updated: Likely Pathogenic	-	R765Q	765	Expression, Stability	<10% expression	little to no glycosylated species	~20% WT activity												https://pmc.ncbi.nlm.nih.gov/articles/PMC6187630/
S1121W	-	Pathogenic/Likely Pathogenic	PXE	0.426152	0.172287	0.495639	None	-5	0.1	-	TMD2	-	-	Close to Reclassifyable	-	S1121W	1121	Possibly localization							active	PM	PM	IC>PM				7.9	https://pmc.ncbi.nlm.nih.gov/articles/PMC3962510/
S400F	1.97122e-05	Variant of Uncertain Significance	Both	-0.436925	-1.39037	-0.270086	None	-6	-3.6	NBD-TMD_joint_instability	TMD1	-	-	-	-	S400F	400	Unsure, but produces phenotype	ns (not affected)							plasma membrane				Reduced, P < 0.01	ns		https://pmc.ncbi.nlm.nih.gov/articles/PMC8957506/
T1301I	-	Pathogenic/Likely Pathogenic	PXE	-0.00726774	0.10151	-1.61728	None	-2	-5.2	ATP-adjacent	NBD2	ATPbinding	-	Updated: Likely Pathogenic	-	T1301I	1301	Localization							active	IC>PM	PM	IC>PM				5.1	https://pmc.ncbi.nlm.nih.gov/articles/PMC3962510/
T811M	1.97119e-05	Pathogenic/Likely Pathogenic	PXE	-0.42835	-0.84888	-1.10203	None	-4	-2.6	NBD-instability;ATP-motif	NBD1	ATPbinding	-	Updated: Likely Pathogenic	-	T811M	811	Expression, Stability	15-20% expression	small amount of glycosylated species	<10% WT activity												https://pmc.ncbi.nlm.nih.gov/articles/PMC6187630/
V1298F	-	Pathogenic/Likely Pathogenic	PXE	0.751576	0.778871	4.91777	One	-8	1.4	-	NBD2	Stability	-	Updated: Likely Pathogenic	-	V1298F	1298	Activity, but phenotype may be mild							<20%	PM	PM	PM				32	https://pmc.ncbi.nlm.nih.gov/articles/PMC3962510/
V1298F	-	Pathogenic/Likely Pathogenic	PXE	0.751576	0.778871	4.91777	One	-8	1.4	-	NBD2	Stability	-	Updated: Likely Pathogenic	-	V1298F	1298	Activity, but phenotype may be mild				Stable	Yes	No	<10% WT	Yes		Yes	No				https://www.frontiersin.org/journals/genetics/articles/10.3389/fgene.2013.00027/full
V787I	0.000433731	Conflicting Interpretations of Pathogenicity	PXE	-0.428684	-0.309164	-0.915166	None	2	-0.3	-	NBD1	-	-	Close to Reclassifyable	-	V787I	787	-	expressed	glycosylated	>70% WT activity												https://pmc.ncbi.nlm.nih.gov/articles/PMC6187630/
V810M	3.28554e-05	Variant of Uncertain Significance	Both	-1.45035	-1.74751	1.05508	None	-1	2.3	NBD-instability;ATP-motif	NBD1	Stability	-	Updated: Likely Pathogenic	-	V810M	810	Expression, Activity	15-20% expression	small amount of glycosylated species	<10% WT activity												https://pmc.ncbi.nlm.nih.gov/articles/PMC6187630/
												NOTES ON EFFECTS		NOTES ON OVERALL IMPACT
												10 of 13 variants with measured NBD fold instability, we predicted they'd affect stability or ATPBinding - both of which could impair NBD fold stability overall		19 with confirmed in vitro/in vivo effects which we see upgradable
												Of the 4 variants which did NOT affect NBD stability, 2 we predicted would impair ATPbinding (which was not measured, so cannot be shown as right or wrong), and 2 we predicted would have no impact (which so far holds true)		4 of the 6 variants which did not find an effect in study, we also did not have enough evidence to reclassify
												Of 3 variants with expression and phenotype measured, 2 with no notable phenotypic difference from WT in mouse we predicted to impair conformations or ligand binding, and 1 which we had no prediction of function for was found to rescue mouse phenotype but with no further information of function, suggesting something neither we nor they investigated.		5 which did have an effect we did not have enough evidence to classify
												Both variants with measured loss of ATPase and/or transport activity, we predicted they would impair stability within NBD2, which could lead to lowered ATPase activity due to local destabilization (one of these variants also led to mislocalization)		2 which did not have an effect found in these studies, we did have enough evidence to classify. However, both of those variants we predict impair ATP binding and/or hydrolysis, which was not tested within the study
												R1339C was found to be unstable, but we did not find it so
												3 of the 7 remaining variants which mislocalized, we predicted would impair stability (which can hinder proper membrane localization). Two variants we predicted would impair ATP binding, which upon testing appeared normal.
												Similar function altered:	15
												Predicted function tested fine:	2
												No function predicted, but present:	6
												No function predicted and none found:	2
												Function not tested:	4
													excluding S400F, as the actual function affected remains elusive despite a phenotypic difference
